# Supplementary material for: An analytical process of spatial autocorrelation functions based on Moran’s index
Source: PLoS One. 2021 Apr 14;16(4):e0249589. doi: 10.1371/journal.pone.0249589 (PMC8046215; doi:10.1371/journal.pone.0249589)
Supplement: S1 File — This file contains the original or preliminarily processed data of 2000 used in this paper. It provides two complete processes of computing spatial autocorrelation function (ACF) and partial autocorrelation function (PACF). (XLSX) [file pone.0249589.s001.xlsx]

## Sheet: Data
City	Population size in 2000	Population size in 2010	Distance Matrix		Beijing	Tianjin	Shijiazhuang	Taiyuan	Hohehot	Shenyang	Changchun	Harbin	Shanghai	Nanjing	Hangzhou	Hefei	Fuzhou	Nanchang	Jinan	Zhengzhou	Wuhan	Changsha	Guangzhou	Nanning	Chongqing	Chengdu	Guiyang	Kunming	Xi'an	Lanzhou	Xining	Yinchuan	Urumchi
Beijing	9496688	15552378		Beijing	0	137	277	508	667	741	1046	1288	1463	1160	1589	1074	2334	1449	497	689	1225	1587	2294	2566	2087	2042	2539	3178	1159	1811	2092	1343	3768
Tianjin	5313702	8856234		Tianjin	137	0	419	650	804	728	1033	1275	1326	1023	1452	973	2197	1444	360	831	1367	1729	2436	2708	2230	2185	2681	3320	1301	1948	2235	1480	3911
Shijiazhuang	1930579	2756871		Shijiazhuang	277	419	0	231	871	1126	1431	1673	1267	964	1393	914	1915	1293	301	412	948	1310	2017	2289	1810	1765	2262	2901	923	1599	1815	1547	3491
Taiyuan	2538336	3059130		Taiyuan	508	650	231	0	640	1255	1560	1802	1498	1195	1624	1145	2521	1544	532	577	1179	1537	2243	2515	1997	1493	2460	2593	651	1327	1543	1316	3219
Hohehot	990954	1436617		Hohehot	667	804	871	640	0	1408	1713	1955	2130	1827	2256	1777	3303	2674	1164	1362	1898	2256	2962	3234	2637	2133	3100	3233	1291	1144	1360	676	3036
Shenyang	4344933	5666061		Shenyang	741	728	1126	1255	1408	0	305	547	2054	1751	2180	1701	2925	2151	1088	1538	1972	2334	3041	3313	2834	2789	3286	3925	1906	2552	2839	2084	4515
Changchun	2696430	3289985		Changchun	1046	1033	1431	1560	1713	305	0	242	2359	2056	2485	2006	3230	2456	1393	1843	2277	2639	3346	3618	3139	3094	3591	4230	2211	2857	3144	2389	4820
Harbin	3455065	4660837		Harbin	1288	1275	1673	1802	1955	547	242	0	2601	2298	2727	2248	3472	2698	1635	2085	2519	2881	3588	3860	3381	3336	3833	4472	2453	3099	3386	2631	5062
Shanghai	12720701	17640842		Shanghai	1463	1326	1267	1498	2130	2054	2359	2601	0	303	201	615	1180	844	966	998	1235	1207	1810	2082	2516	2351	2053	2699	1509	2185	2401	2355	4077
Nanjing	3447184	5637120		Nanjing	1160	1023	964	1195	1827	1751	2056	2298	303	0	429	312	1174	838	663	695	1231	1201	1804	2076	2093	2048	2054	2693	1206	1882	2098	2052	3774
Hangzhou	2451319	4411358		Hangzhou	1589	1452	1393	1624	2256	2180	2485	2727	201	429	0	451	979	643	1092	1124	1202	1006	1609	1881	2315	2552	1852	2498	1635	2311	2527	2481	4065
Hefei	1462828	3076276		Hefei	1074	973	914	1145	1777	1701	2006	2248	615	312	451	0	1196	478	613	645	1181	1226	1829	2210	2043	1998	2076	3098	1156	1832	2048	2002	3724
Fuzhou	1981083	2675178		Fuzhou	2334	2197	1915	2521	3303	2925	3230	3472	1180	1174	979	1196	0	622	1837	1649	1013	985	1588	1860	2301	2805	1838	2477	2389	3065	3281	3235	4957
Nanchang	1669679	1917438		Nanchang	1449	1444	1293	1544	2674	2151	2456	2698	844	838	643	478	622	0	1137	927	391	419	1022	1294	1735	2239	1272	1911	1412	2088	2304	2258	4391
Jinan	2585986	3362744		Jinan	497	360	301	532	1164	1088	1393	1635	966	663	1092	613	1837	1137	0	666	1202	1564	2156	2428	2064	2019	2516	3119	1177	1853	2069	1840	3745
Zhengzhou	2490838	3627841		Zhengzhou	689	831	412	577	1362	1538	1843	2085	998	695	1124	645	1649	927	666	0	536	898	1605	1877	1398	1353	1850	2489	511	1187	1403	1357	3079
Wuhan	6559426	7279628		Wuhan	1225	1367	948	1179	1898	1972	2277	2519	1235	1231	1202	1181	1013	391	1202	536	0	362	1069	1341	1233	1737	1314	1953	1047	1723	1939	1893	3615
Changsha	2122873	2876949		Changsha	1587	1729	1310	1537	2256	2334	2639	2881	1207	1201	1006	1226	985	419	1564	898	362	0	707	979	1419	1923	956	1595	1405	2081	2297	2251	3973
Guangzhou	6868736	9243138		Guangzhou	2294	2436	2017	2243	2962	3041	3346	3588	1810	1804	1609	1829	1588	1022	2156	1605	1069	707	0	1314	2023	2527	1560	2199	2111	2787	3003	2957	4679
Nanning	1354576	2424398		Nanning	2566	2708	2289	2515	3234	3313	3618	3860	2082	2076	1881	2210	1860	1294	2428	1877	1341	979	1314	0	1328	1832	865	1504	2383	3059	3275	3229	4951
Chongqing	5676406	8671016		Chongqing	2087	2230	1810	1997	2637	2834	3139	3381	2516	2093	2315	2043	2301	1735	2064	1398	1233	1419	2023	1328	0	504	463	1102	1346	1676	1892	1846	3530
Chengdu	3821511	5893208		Chengdu	2042	2185	1765	1493	2133	2789	3094	3336	2351	2048	2552	1998	2805	2239	2019	1353	1737	1923	2527	1832	504	0	967	1100	842	1172	1388	1342	3026
Guiyang	1829565	2430475		Guiyang	2539	2681	2262	2460	3100	3286	3591	3833	2053	2054	1852	2076	1838	1272	2516	1850	1314	956	1560	865	463	967	0	639	1809	2139	2355	2309	3993
Kunming	2478580	3143524		Kunming	3178	3320	2901	2593	3233	3925	4230	4472	2699	2693	2498	3098	2477	1911	3119	2489	1953	1595	2199	1504	1102	1100	639	0	1942	2272	2488	2442	4126
Xi'an	3645322	4884116		Xi'an	1159	1301	923	651	1291	1906	2211	2453	1509	1206	1635	1156	2389	1412	1177	511	1047	1405	2111	2383	1346	842	1809	1942	0	676	892	846	2568
Lanzhou	1815338	2381164		Lanzhou	1811	1948	1599	1327	1144	2552	2857	3099	2185	1882	2311	1832	3065	2088	1853	1187	1723	2081	2787	3059	1676	1172	2139	2272	676	0	216	468	1892
Xining	854466	1141081		Xining	2092	2235	1815	1543	1360	2839	3144	3386	2401	2098	2527	2048	3281	2304	2069	1403	1939	2297	3003	3275	1892	1388	2355	2488	892	216	0	684	2108
Yinchuan	578362	1120306		Yinchuan	1343	1480	1547	1316	676	2084	2389	2631	2355	2052	2481	2002	3235	2258	1840	1357	1893	2251	2957	3229	1846	1342	2309	2442	846	468	684	0	2008
Urumchi	1727712	2787993		Urumchi	3768	3911	3491	3219	3036	4515	4820	5062	4077	3774	4065	3724	4957	4391	3745	3079	3615	3973	4679	4951	3530	3026	3993	4126	2568	1892	2108	2008	0

## Sheet: Method 1(D+F)
City	Population size in 2000 (x)	Utilized variable (y)	Standardized variable (P)	Standardized variable (S)	Distance Matrix		Beijing	Tianjin	Shijiazhuang	Taiyuan	Hohehot	Shenyang	Changchun	Harbin	Shanghai	Nanjing	Hangzhou	Hefei	Fuzhou	Nanchang	Jinan	Zhengzhou	Wuhan	Changsha	Guangzhou	Nanning	Chongqing	Chengdu	Guiyang	Kunming	Xi'an	Lanzhou	Xining	Yinchuan	Urumchi	Unit	r	N	wN	Getis G	Moran I	Geary C		Cumulative autocorrelation
Beijing	9496688	0.0960142	2.28758	2.24779		Beijing		137	277	508	667	741	1046	1288	1463	1160	1589	1074	2334	1449	497	689	1225	1587	2294	2566	2087	2042	2539	3178	1159	1811	2092	1343	3768	1	1850	437	0.588545	0.000699816	0.0255205	0.510277		r	N	wN	Getis G	Moran I	Geary C
Tianjin	5313702	0.053723	0.715303	0.702862		Tianjin	137		419	650	804	728	1033	1275	1326	1023	1452	973	2197	1444	360	831	1367	1729	2436	2708	2230	2185	2681	3320	1301	1948	2235	1480	3911	1								150	31	0.0657808	7.82174e-05	0.0383741	0.00283805
Shijiazhuang	1930579	0.0195187	-0.556324	-0.546648		Shijiazhuang	277	419		231	871	1126	1431	1673	1267	964	1393	914	1915	1293	301	412	948	1310	2017	2289	1810	1765	2262	2901	923	1599	1815	1547	3491	1								250	39	0.0753792	8.96304e-05	0.0371665	0.0202466
Taiyuan	2538336	0.0256633	-0.327884	-0.322181		Taiyuan	508	650	231		640	1255	1560	1802	1498	1195	1624	1145	2521	1544	532	577	1179	1537	2243	2515	1997	1493	2460	2593	651	1327	1543	1316	3219	1								350	49	0.0925386	0.000110034	0.0344163	0.0446298
Hohehot	990954	0.0100188	-0.909504	-0.893686		Hohehot	667	804	871	640		1408	1713	1955	2130	1827	2256	1777	3303	2674	1164	1362	1898	2256	2962	3234	2637	2133	3100	3233	1291	1144	1360	676	3036	1								450	63	0.105966	0.000126	0.0309373	0.0550088
Shenyang	4344933	0.0439285	0.351168	0.34506		Shenyang	741	728	1126	1255	1408		305	547	2054	1751	2180	1701	2925	2151	1088	1538	1972	2334	3041	3313	2834	2789	3286	3925	1906	2552	2839	2084	4515	1								550	85	0.133527	0.000158772	0.0290718	0.0770104
Changchun	2696430	0.0272617	-0.268461	-0.263791		Changchun	1046	1033	1431	1560	1713	305		242	2359	2056	2485	2006	3230	2456	1393	1843	2277	2639	3346	3618	3139	3094	3591	4230	2211	2857	3144	2389	4820	1								650	103	0.145854	0.000173429	0.0264341	0.0997647
Harbin	3455065	0.0349317	0.0166902	0.0163999		Harbin	1288	1275	1673	1802	1955	547	242		2601	2298	2727	2248	3472	2698	1635	2085	2519	2881	3588	3860	3381	3336	3833	4472	2453	3099	3386	2631	5062	1								750	127	0.177107	0.000210591	0.025391	0.128623
Shanghai	12720701	0.12861	3.4994	3.43853		Shanghai	1463	1326	1267	1498	2130	2054	2359	2601		303	201	615	1180	844	966	998	1235	1207	1810	2082	2516	2351	2053	2699	1509	2185	2401	2355	4077	1								850	139	0.189687	0.000225549	0.0175976	0.154798
Nanjing	3447184	0.034852	0.0137279	0.0134892		Nanjing	1160	1023	964	1195	1827	1751	2056	2298	303		429	312	1174	838	663	695	1231	1201	1804	2076	2093	2048	2054	2693	1206	1882	2098	2052	3774	1								950	155	0.197758	0.000235146	0.0199137	0.16036
Hangzhou	2451319	0.0247835	-0.360591	-0.35432		Hangzhou	1589	1452	1393	1624	2256	2180	2485	2727	201	429		451	979	643	1092	1124	1202	1006	1609	1881	2315	2552	1852	2498	1635	2311	2527	2481	4065	1								1050	187	0.241436	0.000287082	0.0108625	0.215921
Hefei	1462828	0.0147896	-0.732139	-0.719405		Hefei	1074	973	914	1145	1777	1701	2006	2248	615	312	451		1196	478	613	645	1181	1226	1829	2210	2043	1998	2076	3098	1156	1832	2048	2002	3724	1								1150	209	0.266865	0.000317319	0.0118888	0.230241
Fuzhou	1981083	0.0200293	-0.537341	-0.527995		Fuzhou	2334	2197	1915	2521	3303	2925	3230	3472	1180	1174	979	1196		622	1837	1649	1013	985	1588	1860	2301	2805	1838	2477	2389	3065	3281	3235	4957	1								1250	255	0.359817	0.000427844	0.020258	0.303025
Nanchang	1669679	0.0168809	-0.654389	-0.643008		Nanchang	1449	1444	1293	1544	2674	2151	2456	2698	844	838	643	478	622		1137	927	391	419	1022	1294	1735	2239	1272	1911	1412	2088	2304	2258	4391	1								1350	295	0.413445	0.000491611	0.0125112	0.371418
Jinan	2585986	0.0261451	-0.309974	-0.304582		Jinan	497	360	301	532	1164	1088	1393	1635	966	663	1092	613	1837	1137		666	1202	1564	2156	2428	2064	2019	2516	3119	1177	1853	2069	1840	3745	1								1450	329	0.442165	0.000525761	0.012214	0.393539
Zhengzhou	2490838	0.0251831	-0.345737	-0.339724		Zhengzhou	689	831	412	577	1362	1538	1843	2085	998	695	1124	645	1649	927	666		536	898	1605	1877	1398	1353	1850	2489	511	1187	1403	1357	3079	1								1550	353	0.493756	0.000587105	0.0301123	0.432304
Wuhan	6559426	0.0663177	1.18354	1.16295		Wuhan	1225	1367	948	1179	1898	1972	2277	2519	1235	1231	1202	1181	1013	391	1202	536		362	1069	1341	1233	1737	1314	1953	1047	1723	1939	1893	3615	1								1650	381	0.525175	0.000624465	0.0222339	0.4639
Changsha	2122873	0.0214629	-0.484046	-0.475627		Changsha	1587	1729	1310	1537	2256	2334	2639	2881	1207	1201	1006	1226	985	419	1564	898	362		707	979	1419	1923	956	1595	1405	2081	2297	2251	3973	1								1750	397	0.542293	0.00064482	0.0175648	0.477636
Guangzhou	6868736	0.0694449	1.2998	1.27719		Guangzhou	2294	2436	2017	2243	2962	3041	3346	3588	1810	1804	1609	1829	1588	1022	2156	1605	1069	707		1314	2023	2527	1560	2199	2111	2787	3003	2957	4679	1								1850	437	0.588545	0.000699816	0.0255205	0.510277
Nanning	1354576	0.0136951	-0.772828	-0.759387		Nanning	2566	2708	2289	2515	3234	3313	3618	3860	2082	2076	1881	2210	1860	1294	2428	1877	1341	979	1314		1328	1832	865	1504	2383	3059	3275	3229	4951	1								1950	471	0.608845	0.000723953	0.0194923	0.534079
Chongqing	5676406	0.0573901	0.851634	0.836822		Chongqing	2087	2230	1810	1997	2637	2834	3139	3381	2516	2093	2315	2043	2301	1735	2064	1398	1233	1419	2023	1328		504	463	1102	1346	1676	1892	1846	3530	1								2050	501	0.648735	0.000771385	0.0242823	0.554268
Chengdu	3821511	0.0386366	0.154428	0.151742		Chengdu	2042	2185	1765	1493	2133	2789	3094	3336	2351	2048	2552	1998	2805	2239	2019	1353	1737	1923	2527	1832	504		967	1100	842	1172	1388	1342	3026	1								2150	547	0.70728	0.000840998	0.0116404	0.654733
Guiyang	1829565	0.0184974	-0.594292	-0.583956		Guiyang	2539	2681	2262	2460	3100	3286	3591	3833	2053	2054	1852	2076	1838	1272	2516	1850	1314	956	1560	865	463	967		639	1809	2139	2355	2309	3993	1								2250	575	0.744487	0.000885241	0.00293078	0.69186
Kunming	2478580	0.0250592	-0.350345	-0.344251		Kunming	3178	3320	2901	2593	3233	3925	4230	4472	2699	2693	2498	3098	2477	1911	3119	2489	1953	1595	2199	1504	1102	1100	639		1942	2272	2488	2442	4126	1								2350	611	0.780089	0.000927573	0.0157382	0.711214
Xi'an	3645322	0.0368552	0.0882028	0.0866687		Xi'an	1159	1301	923	651	1291	1906	2211	2453	1509	1206	1635	1156	2389	1412	1177	511	1047	1405	2111	2383	1346	842	1809	1942		676	892	846	2568	1								2450	633	0.812361	0.000965946	0.00336436	0.790517
Lanzhou	1815338	0.0183536	-0.59964	-0.589211		Lanzhou	1811	1948	1599	1327	1144	2552	2857	3099	2185	1882	2311	1832	3065	2088	1853	1187	1723	2081	2787	3059	1676	1172	2139	2272	676		216	468	1892	1								2550	667	0.853827	0.00101525	0.0138911	0.813259
Xining	854466	0.00863889	-0.960806	-0.944096		Xining	2092	2235	1815	1543	1360	2839	3144	3386	2401	2098	2527	2048	3281	2304	2069	1403	1939	2297	3003	3275	1892	1388	2355	2488	892	216		684	2108	1								2650	685	0.874272	0.00103956	0.00775772	0.844833
Yinchuan	578362	0.0058474	-1.06459	-1.04607		Yinchuan	1343	1480	1547	1316	676	2084	2389	2631	2355	2052	2481	2002	3235	2258	1840	1357	1893	2251	2957	3229	1846	1342	2309	2442	846	468	684		2008	1								2750	699	0.889173	0.00105728	0.00388024	0.867266
Urumchi	1727712	0.0174677	-0.632576	-0.621574		Urumchi	3768	3911	3491	3219	3036	4515	4820	5062	4077	3774	4065	3724	4957	4391	3745	3079	3615	3973	4679	4951	3530	3026	3993	4126	2568	1892	2108	2008		1								2850	709	0.902465	0.00107309	0.00186716	0.874266
Sum	98909178	1	3.44169e-15	3.33067e-15																														137	5062									2950	717	0.907703	0.00107931	0.00224554	0.875635
Mean	3.41066e+06	0.0344828	1.18679e-16	1.14851e-16	V		Beijing	Tianjin	Shijiazhuang	Taiyuan	Hohehot	Shenyang	Changchun	Harbin	Shanghai	Nanjing	Hangzhou	Hefei	Fuzhou	Nanchang	Jinan	Zhengzhou	Wuhan	Changsha	Guangzhou	Nanning	Chongqing	Chengdu	Guiyang	Kunming	Xi'an	Lanzhou	Xining	Yinchuan	Urumchi									3050	729	0.918908	0.00109264	-0.00460508	0.895356
Stdevp	2.66047e+06	0.0268981	1	0.982607		Beijing	1	1	1	1	1	1	1	1	1	1	1	1	0	1	1	1	1	1	0	0	0	0	0	0	1	1	0	1	0									3150	749	0.930437	0.00110635	-0.000115689	0.898404
Stdev	2.70756e+06	0.0273742	1.0177	1		Tianjin	1	1	1	1	1	1	1	1	1	1	1	1	0	1	1	1	1	1	0	0	0	0	0	0	1	0	0	1	0									3250	763	0.938408	0.00111582	0.00456099	0.90738
Global Getis' G	0.000699816					Shijiazhuang	1	1	1	1	1	1	1	1	1	1	1	1	0	1	1	1	1	1	0	0	1	1	0	0	1	1	1	1	0									3350	779	0.951399	0.00113127	0.00615546	0.914411
						Taiyuan	1	1	1	1	1	1	1	1	1	1	1	1	0	1	1	1	1	1	0	0	0	1	0	0	1	1	1	1	0									3450	783	0.956012	0.00113676	0.00615113	0.916309
						Hohehot	1	1	1	1	1	1	1	0	0	1	0	1	0	0	1	1	0	0	0	0	0	0	0	0	1	1	1	1	0									3550	789	0.960098	0.00114161	0.00568555	0.919197
						Shenyang	1	1	1	1	1	1	1	1	0	1	0	1	0	0	1	1	0	0	0	0	0	0	0	0	0	0	0	0	0									3650	797	0.969022	0.00115223	0.00482951	0.925288
						Changchun	1	1	1	1	1	1	1	1	0	0	0	0	0	0	1	1	0	0	0	0	0	0	0	0	0	0	0	0	0									3750	801	0.970452	0.00115393	0.00639721	0.925418
						Harbin	1	1	1	1	0	1	1	1	0	0	0	0	0	0	1	0	0	0	0	0	0	0	0	0	0	0	0	0	0									3850	807	0.976316	0.0011609	0.00291167	0.936116
						Shanghai	1	1	1	1	0	0	0	0	1	1	1	1	1	1	1	1	1	1	1	0	0	0	0	0	1	0	0	0	0									3950	813	0.981351	0.00116689	0.00151235	0.939483
						Nanjing	1	1	1	1	1	1	0	0	1	1	1	1	1	1	1	1	1	1	1	0	0	0	0	0	1	0	0	0	0									4050	817	0.982747	0.00116855	0.00313454	0.93951
						Hangzhou	1	1	1	1	0	0	0	0	1	1	1	1	1	1	1	1	1	1	1	0	0	0	0	0	1	0	0	0	0									4150	823	0.988982	0.00117596	-0.00106026	0.959287
						Hefei	1	1	1	1	1	1	0	0	1	1	1	1	1	1	1	1	1	1	1	0	0	0	0	0	1	1	0	0	0									4250	825	0.990348	0.00117758	-0.000836592	0.959295
						Fuzhou	0	0	0	0	0	0	0	0	1	1	1	1	1	1	1	1	1	1	1	0	0	0	1	0	0	0	0	0	0									4350	825	0.990348	0.00117758	-0.000836592	0.959295
						Nanchang	1	1	1	1	0	0	0	0	1	1	1	1	1	1	1	1	1	1	1	1	1	0	1	0	1	0	0	0	0									4450	827	0.990938	0.00117828	0.000147834	0.959295
						Jinan	1	1	1	1	1	1	1	1	1	1	1	1	1	1	1	1	1	1	0	0	0	0	0	0	1	0	0	1	0									4550	831	0.994223	0.00118219	-0.000394349	0.960561
						Zhengzhou	1	1	1	1	1	1	1	0	1	1	1	1	1	1	1	1	1	1	1	0	1	1	1	0	1	1	1	1	0									4650	831	0.994223	0.00118219	-0.000394349	0.960561
						Wuhan	1	1	1	1	0	0	0	0	1	1	1	1	1	1	1	1	1	1	1	1	1	1	1	0	1	1	0	0	0									4750	833	0.996649	0.00118508	-0.00234969	0.964848
						Changsha	1	1	1	1	0	0	0	0	1	1	1	1	1	1	1	1	1	1	1	1	1	0	1	1	1	0	0	0	0									4850	835	0.997601	0.00118621	-0.00194584	0.965
						Guangzhou	0	0	0	0	0	0	0	0	1	1	1	1	1	1	0	1	1	1	1	1	0	0	1	0	0	0	0	0	0									4950	835	0.997601	0.00118621	-0.00194584	0.965
						Nanning	0	0	0	0	0	0	0	0	0	0	0	0	0	1	0	0	1	1	1	1	1	1	1	1	0	0	0	0	0									5050	839	0.99878	0.00118761	2.51078e-05	0.965033
						Chongqing	0	0	1	0	0	0	0	0	0	0	0	0	0	1	0	1	1	1	0	1	1	1	1	1	1	1	0	1	0									5150	841	1	0.00118906	1.92593e-33	0.965517
						Chengdu	0	0	1	1	0	0	0	0	0	0	0	0	0	0	0	1	1	0	0	1	1	1	1	1	1	1	1	1	0												0.00118906		0.965517
						Guiyang	0	0	0	0	0	0	0	0	0	0	0	0	1	1	0	1	1	1	1	1	1	1	1	1	1	0	0	0	0
						Kunming	0	0	0	0	0	0	0	0	0	0	0	0	0	0	0	0	0	1	0	1	1	1	1	1	0	0	0	0	0
						Xi'an	1	1	1	1	1	0	0	0	1	1	1	1	0	1	1	1	1	1	0	0	1	1	1	0	1	1	1	1	0
						Lanzhou	1	0	1	1	1	0	0	0	0	0	0	1	0	0	0	1	1	0	0	0	1	1	0	0	1	1	1	1	0
						Xining	0	0	1	1	1	0	0	0	0	0	0	0	0	0	0	1	0	0	0	0	0	1	0	0	1	1	1	1	0
						Yinchuan	1	1	1	1	1	0	0	0	0	0	0	0	0	0	1	1	0	0	0	0	1	1	0	0	1	1	1	1	0
						Urumchi	0	0	0	0	0	0	0	0	0	0	0	0	0	0	0	0	0	0	0	0	0	0	0	0	0	0	0	0	1
																																			841
					W		Beijing	Tianjin	Shijiazhuang	Taiyuan	Hohehot	Shenyang	Changchun	Harbin	Shanghai	Nanjing	Hangzhou	Hefei	Fuzhou	Nanchang	Jinan	Zhengzhou	Wuhan	Changsha	Guangzhou	Nanning	Chongqing	Chengdu	Guiyang	Kunming	Xi'an	Lanzhou	Xining	Yinchuan	Urumchi
						Beijing	0.00118906	0.00118906	0.00118906	0.00118906	0.00118906	0.00118906	0.00118906	0.00118906	0.00118906	0.00118906	0.00118906	0.00118906	0	0.00118906	0.00118906	0.00118906	0.00118906	0.00118906	0	0	0	0	0	0	0.00118906	0.00118906	0	0.00118906	0
						Tianjin	0.00118906	0.00118906	0.00118906	0.00118906	0.00118906	0.00118906	0.00118906	0.00118906	0.00118906	0.00118906	0.00118906	0.00118906	0	0.00118906	0.00118906	0.00118906	0.00118906	0.00118906	0	0	0	0	0	0	0.00118906	0	0	0.00118906	0
						Shijiazhuang	0.00118906	0.00118906	0.00118906	0.00118906	0.00118906	0.00118906	0.00118906	0.00118906	0.00118906	0.00118906	0.00118906	0.00118906	0	0.00118906	0.00118906	0.00118906	0.00118906	0.00118906	0	0	0.00118906	0.00118906	0	0	0.00118906	0.00118906	0.00118906	0.00118906	0
						Taiyuan	0.00118906	0.00118906	0.00118906	0.00118906	0.00118906	0.00118906	0.00118906	0.00118906	0.00118906	0.00118906	0.00118906	0.00118906	0	0.00118906	0.00118906	0.00118906	0.00118906	0.00118906	0	0	0	0.00118906	0	0	0.00118906	0.00118906	0.00118906	0.00118906	0
						Hohehot	0.00118906	0.00118906	0.00118906	0.00118906	0.00118906	0.00118906	0.00118906	0	0	0.00118906	0	0.00118906	0	0	0.00118906	0.00118906	0	0	0	0	0	0	0	0	0.00118906	0.00118906	0.00118906	0.00118906	0
						Shenyang	0.00118906	0.00118906	0.00118906	0.00118906	0.00118906	0.00118906	0.00118906	0.00118906	0	0.00118906	0	0.00118906	0	0	0.00118906	0.00118906	0	0	0	0	0	0	0	0	0	0	0	0	0
						Changchun	0.00118906	0.00118906	0.00118906	0.00118906	0.00118906	0.00118906	0.00118906	0.00118906	0	0	0	0	0	0	0.00118906	0.00118906	0	0	0	0	0	0	0	0	0	0	0	0	0
						Harbin	0.00118906	0.00118906	0.00118906	0.00118906	0	0.00118906	0.00118906	0.00118906	0	0	0	0	0	0	0.00118906	0	0	0	0	0	0	0	0	0	0	0	0	0	0
						Shanghai	0.00118906	0.00118906	0.00118906	0.00118906	0	0	0	0	0.00118906	0.00118906	0.00118906	0.00118906	0.00118906	0.00118906	0.00118906	0.00118906	0.00118906	0.00118906	0.00118906	0	0	0	0	0	0.00118906	0	0	0	0
						Nanjing	0.00118906	0.00118906	0.00118906	0.00118906	0.00118906	0.00118906	0	0	0.00118906	0.00118906	0.00118906	0.00118906	0.00118906	0.00118906	0.00118906	0.00118906	0.00118906	0.00118906	0.00118906	0	0	0	0	0	0.00118906	0	0	0	0
						Hangzhou	0.00118906	0.00118906	0.00118906	0.00118906	0	0	0	0	0.00118906	0.00118906	0.00118906	0.00118906	0.00118906	0.00118906	0.00118906	0.00118906	0.00118906	0.00118906	0.00118906	0	0	0	0	0	0.00118906	0	0	0	0
						Hefei	0.00118906	0.00118906	0.00118906	0.00118906	0.00118906	0.00118906	0	0	0.00118906	0.00118906	0.00118906	0.00118906	0.00118906	0.00118906	0.00118906	0.00118906	0.00118906	0.00118906	0.00118906	0	0	0	0	0	0.00118906	0.00118906	0	0	0
						Fuzhou	0	0	0	0	0	0	0	0	0.00118906	0.00118906	0.00118906	0.00118906	0.00118906	0.00118906	0.00118906	0.00118906	0.00118906	0.00118906	0.00118906	0	0	0	0.00118906	0	0	0	0	0	0
						Nanchang	0.00118906	0.00118906	0.00118906	0.00118906	0	0	0	0	0.00118906	0.00118906	0.00118906	0.00118906	0.00118906	0.00118906	0.00118906	0.00118906	0.00118906	0.00118906	0.00118906	0.00118906	0.00118906	0	0.00118906	0	0.00118906	0	0	0	0
						Jinan	0.00118906	0.00118906	0.00118906	0.00118906	0.00118906	0.00118906	0.00118906	0.00118906	0.00118906	0.00118906	0.00118906	0.00118906	0.00118906	0.00118906	0.00118906	0.00118906	0.00118906	0.00118906	0	0	0	0	0	0	0.00118906	0	0	0.00118906	0
						Zhengzhou	0.00118906	0.00118906	0.00118906	0.00118906	0.00118906	0.00118906	0.00118906	0	0.00118906	0.00118906	0.00118906	0.00118906	0.00118906	0.00118906	0.00118906	0.00118906	0.00118906	0.00118906	0.00118906	0	0.00118906	0.00118906	0.00118906	0	0.00118906	0.00118906	0.00118906	0.00118906	0
						Wuhan	0.00118906	0.00118906	0.00118906	0.00118906	0	0	0	0	0.00118906	0.00118906	0.00118906	0.00118906	0.00118906	0.00118906	0.00118906	0.00118906	0.00118906	0.00118906	0.00118906	0.00118906	0.00118906	0.00118906	0.00118906	0	0.00118906	0.00118906	0	0	0
						Changsha	0.00118906	0.00118906	0.00118906	0.00118906	0	0	0	0	0.00118906	0.00118906	0.00118906	0.00118906	0.00118906	0.00118906	0.00118906	0.00118906	0.00118906	0.00118906	0.00118906	0.00118906	0.00118906	0	0.00118906	0.00118906	0.00118906	0	0	0	0
						Guangzhou	0	0	0	0	0	0	0	0	0.00118906	0.00118906	0.00118906	0.00118906	0.00118906	0.00118906	0	0.00118906	0.00118906	0.00118906	0.00118906	0.00118906	0	0	0.00118906	0	0	0	0	0	0
						Nanning	0	0	0	0	0	0	0	0	0	0	0	0	0	0.00118906	0	0	0.00118906	0.00118906	0.00118906	0.00118906	0.00118906	0.00118906	0.00118906	0.00118906	0	0	0	0	0
						Chongqing	0	0	0.00118906	0	0	0	0	0	0	0	0	0	0	0.00118906	0	0.00118906	0.00118906	0.00118906	0	0.00118906	0.00118906	0.00118906	0.00118906	0.00118906	0.00118906	0.00118906	0	0.00118906	0
						Chengdu	0	0	0.00118906	0.00118906	0	0	0	0	0	0	0	0	0	0	0	0.00118906	0.00118906	0	0	0.00118906	0.00118906	0.00118906	0.00118906	0.00118906	0.00118906	0.00118906	0.00118906	0.00118906	0
						Guiyang	0	0	0	0	0	0	0	0	0	0	0	0	0.00118906	0.00118906	0	0.00118906	0.00118906	0.00118906	0.00118906	0.00118906	0.00118906	0.00118906	0.00118906	0.00118906	0.00118906	0	0	0	0
						Kunming	0	0	0	0	0	0	0	0	0	0	0	0	0	0	0	0	0	0.00118906	0	0.00118906	0.00118906	0.00118906	0.00118906	0.00118906	0	0	0	0	0
						Xi'an	0.00118906	0.00118906	0.00118906	0.00118906	0.00118906	0	0	0	0.00118906	0.00118906	0.00118906	0.00118906	0	0.00118906	0.00118906	0.00118906	0.00118906	0.00118906	0	0	0.00118906	0.00118906	0.00118906	0	0.00118906	0.00118906	0.00118906	0.00118906	0
						Lanzhou	0.00118906	0	0.00118906	0.00118906	0.00118906	0	0	0	0	0	0	0.00118906	0	0	0	0.00118906	0.00118906	0	0	0	0.00118906	0.00118906	0	0	0.00118906	0.00118906	0.00118906	0.00118906	0
						Xining	0	0	0.00118906	0.00118906	0.00118906	0	0	0	0	0	0	0	0	0	0	0.00118906	0	0	0	0	0	0.00118906	0	0	0.00118906	0.00118906	0.00118906	0.00118906	0
						Yinchuan	0.00118906	0.00118906	0.00118906	0.00118906	0.00118906	0	0	0	0	0	0	0	0	0	0.00118906	0.00118906	0	0	0	0	0.00118906	0.00118906	0	0	0.00118906	0.00118906	0.00118906	0.00118906	0
						Urumchi	0	0	0	0	0	0	0	0	0	0	0	0	0	0	0	0	0	0	0	0	0	0	0	0	0	0	0	0	0.00118906
																																			0.51962
					(x-y)^2	Standardized variable (S)	2.24779	0.702862	-0.546648	-0.322181	-0.893686	0.34506	-0.263791	0.0163999	3.43853	0.0134892	-0.35432	-0.719405	-0.527995	-0.643008	-0.304582	-0.339724	1.16295	-0.475627	1.27719	-0.759387	0.836822	0.151742	-0.583956	-0.344251	0.0866687	-0.589211	-0.944096	-1.04607	-0.621574
					Standardized variable (S)		Beijing	Tianjin	Shijiazhuang	Taiyuan	Hohehot	Shenyang	Changchun	Harbin	Shanghai	Nanjing	Hangzhou	Hefei	Fuzhou	Nanchang	Jinan	Zhengzhou	Wuhan	Changsha	Guangzhou	Nanning	Chongqing	Chengdu	Guiyang	Kunming	Xi'an	Lanzhou	Xining	Yinchuan	Urumchi
					2.24779	Beijing	0	2.3868	7.80888	6.60475	9.86887	3.62038	6.30804	4.9791	1.41787	4.9921	6.77098	8.80425	7.70498	8.35671	6.51461	6.69523	1.17687	7.417	0.94206	9.04311	1.99083	4.39342	8.01879	6.71868	4.67045	8.04857	10.1881	10.8495	8.23325
					0.702862	Tianjin	2.3868	0	1.56127	1.05071	2.54896	0.128022	0.934419	0.47123	7.48391	0.475235	1.11763	2.02284	1.51501	1.81137	1.01494	1.08699	0.211684	1.38884	0.329855	2.13817	0.0179452	0.303733	1.6559	1.09645	0.379694	1.66945	2.71247	3.05877	1.75413
					-0.546648	Shijiazhuang	7.80888	1.56127	0	0.0503853	0.120435	0.795144	0.0800078	0.317023	15.8817	0.313754	0.0369901	0.0298451	0.000347933	0.00928521	0.0585957	0.0428175	2.92274	0.005044	3.32639	0.0452578	1.91399	0.487748	0.0013919	0.0409644	0.40109	0.00181158	0.157965	0.249423	0.00561393
					-0.322181	Taiyuan	6.60475	1.05071	0.0503853	0	0.326617	0.445211	0.00340937	0.114637	14.143	0.112675	0.00103289	0.157787	0.0423593	0.10293	0.00030972	0.000307747	2.20562	0.0235455	2.558	0.191149	1.34329	0.224603	0.068526	0.000487087	0.167158	0.0713047	0.386777	0.524016	0.089636
					-0.893686	Hohehot	9.86887	2.54896	0.120435	0.326617	0	1.53449	0.396767	0.828256	18.7681	0.822966	0.290915	0.0303736	0.13373	0.0628393	0.347042	0.306873	4.22976	0.174773	4.71271	0.0180362	2.99465	1.09292	0.0959323	0.301878	0.961094	0.0927049	0.00254116	0.0232212	0.0740446
					0.34506	Shenyang	3.62038	0.128022	0.795144	0.445211	1.53449	0	0.370701	0.108018	9.56958	0.109939	0.489133	1.13309	0.762226	0.976279	0.422036	0.46893	0.668948	0.673528	0.86887	1.2198	0.241829	0.0373721	0.863072	0.475151	0.0667663	0.872862	1.66192	1.93525	0.934382
					-0.263791	Changchun	6.30804	0.934419	0.0800078	0.00340937	0.396767	0.370701	0	0.0785072	13.7072	0.0768846	0.00819539	0.207584	0.0698035	0.143805	0.0016639	0.00576576	2.0356	0.0448742	2.37463	0.245615	1.21135	0.172668	0.102505	0.00647379	0.122822	0.105898	0.462814	0.611961	0.128008
					0.0163999	Harbin	4.9791	0.47123	0.317023	0.114637	0.828256	0.108018	0.0785072	0	11.711	8.4724e-06	0.137433	0.541409	0.296366	0.434819	0.10303	0.126824	1.31458	0.24209	1.5896	0.601845	0.673092	0.0183174	0.360427	0.130069	0.0049377	0.366764	0.922551	1.12884	0.407011
					3.43853	Shanghai	1.41787	7.48391	15.8817	14.143	18.7681	9.56958	13.7072	11.711	0	11.7309	14.3857	17.2885	15.7334	16.659	14.0109	14.2752	5.17827	15.3207	4.6714	17.6225	6.76891	10.803	16.1804	14.3095	11.235	16.2227	19.2074	20.1117	16.4845
					0.0134892	Nanjing	4.9921	0.475235	0.313754	0.112675	0.822966	0.109939	0.0768846	8.4724e-06	11.7309	0	0.135283	0.537134	0.293205	0.430988	0.10117	0.12476	1.32127	0.239234	1.59695	0.597337	0.677876	0.0191138	0.356941	0.127978	0.00535524	0.363247	0.916968	1.12267	0.403305
					-0.35432	Hangzhou	6.77098	1.11763	0.0369901	0.00103289	0.290915	0.489133	0.00819539	0.137433	14.3857	0.135283	0	0.133287	0.0301631	0.0833407	0.00247381	0.000213037	2.30212	0.0147154	2.66183	0.164079	1.41882	0.256098	0.0527328	0.000101374	0.194471	0.0551737	0.347835	0.478519	0.0714248
					-0.719405	Hefei	8.80425	2.02284	0.0298451	0.157787	0.0303736	1.13309	0.207584	0.541409	17.2885	0.537134	0.133287	0	0.0366379	0.00583659	0.172078	0.144158	3.54327	0.059428	3.9864	0.00159851	2.42184	0.758897	0.0183465	0.140741	0.649755	0.0169507	0.0504856	0.10671	0.00957095
					-0.527995	Fuzhou	7.70498	1.51501	0.000347933	0.0423593	0.13373	0.762226	0.0698035	0.296366	15.7334	0.293205	0.0301631	0.0366379	0	0.0132279	0.0499132	0.035446	2.8593	0.00274243	3.2587	0.0535421	1.86272	0.462042	0.00313164	0.0337617	0.377812	0.00374735	0.17314	0.268402	0.00875705
					-0.643008	Nanchang	8.35671	1.81137	0.00928521	0.10293	0.0628393	0.976279	0.143805	0.434819	16.659	0.430988	0.0833407	0.00583659	0.0132279	0	0.114532	0.091981	3.26149	0.0280164	3.68717	0.0135441	2.1899	0.631627	0.0034871	0.0892554	0.532428	0.00289413	0.0906538	0.16246	0.000459403
					-0.304582	Jinan	6.51461	1.01494	0.0585957	0.00030972	0.347042	0.422036	0.0016639	0.10303	14.0109	0.10117	0.00247381	0.172078	0.0499132	0.114532	0	0.00123493	2.15366	0.0292562	2.50201	0.206847	1.3028	0.208232	0.0780496	0.00157362	0.153077	0.0810132	0.408977	0.549805	0.100484
					-0.339724	Zhengzhou	6.69523	1.08699	0.0428175	0.000307747	0.306873	0.46893	0.00576576	0.126824	14.2752	0.12476	0.000213037	0.144158	0.035446	0.091981	0.00123493	0	2.25804	0.0184696	2.61442	0.176117	1.38426	0.241539	0.0596493	2.04967e-05	0.181811	0.0622436	0.365265	0.498926	0.0794395
					1.16295	Wuhan	1.17687	0.211684	2.92274	2.20562	4.22976	0.668948	2.0356	1.31458	5.17827	1.32127	2.30212	3.54327	2.8593	3.26149	2.15366	2.25804	0	2.68494	0.0130506	3.69539	0.106362	1.02255	3.05169	2.27166	1.15839	3.07008	4.43965	4.87979	3.18454
					-0.475627	Changsha	7.417	1.38884	0.005044	0.0235455	0.174773	0.673528	0.0448742	0.24209	15.3207	0.239234	0.0147154	0.059428	0.00274243	0.0280164	0.0292562	0.0184696	2.68494	0	3.07237	0.0805197	1.72252	0.393591	0.0117352	0.0172595	0.316176	0.0129013	0.219463	0.325406	0.0213006
					1.27719	Guangzhou	0.94206	0.329855	3.32639	2.558	4.71271	0.86887	2.37463	1.5896	4.6714	1.59695	2.66183	3.9864	3.2587	3.68717	2.50201	2.61442	0.0130506	3.07237	0	4.14765	0.193926	1.26664	3.46387	2.62908	1.41735	3.48346	4.93412	5.39755	3.60531
					-0.759387	Nanning	9.04311	2.13817	0.0452578	0.191149	0.0180362	1.2198	0.245615	0.601845	17.6225	0.597337	0.164079	0.00159851	0.0535421	0.0135441	0.206847	0.176117	3.69539	0.0805197	4.14765	0	2.54788	0.830155	0.0307759	0.172337	0.71581	0.0289599	0.0341173	0.0821877	0.0189923
					0.836822	Chongqing	1.99083	0.0179452	1.91399	1.34329	2.99465	0.241829	1.21135	0.673092	6.76891	0.677876	1.41882	2.42184	1.86272	2.1899	1.3028	1.38426	0.106362	1.72252	0.193926	2.54788	0	0.469334	2.01861	1.39493	0.562729	2.03357	3.17167	3.54528	2.12692
					0.151742	Chengdu	4.39342	0.303733	0.487748	0.224603	1.09292	0.0373721	0.172668	0.0183174	10.803	0.0191138	0.256098	0.758897	0.462042	0.631627	0.208232	0.241539	1.02255	0.393591	1.26664	0.830155	0.469334	0	0.541251	0.246009	0.00423449	0.54901	1.20086	1.43475	0.598017
					-0.583956	Guiyang	8.01879	1.6559	0.0013919	0.068526	0.0959323	0.863072	0.102505	0.360427	16.1804	0.356941	0.0527328	0.0183465	0.00313164	0.0034871	0.0780496	0.0596493	3.05169	0.0117352	3.46387	0.0307759	2.01861	0.541251	0	0.0574584	0.449738	2.76103e-05	0.1297	0.21355	0.00141511
					-0.344251	Kunming	6.71868	1.09645	0.0409644	0.000487087	0.301878	0.475151	0.00647379	0.130069	14.3095	0.127978	0.000101374	0.140741	0.0337617	0.0892554	0.00157362	2.04967e-05	2.27166	0.0172595	2.62908	0.172337	1.39493	0.246009	0.0574584	0	0.185692	0.0600051	0.359813	0.49255	0.0769079
					0.0866687	Xi'an	4.67045	0.379694	0.40109	0.167158	0.961094	0.0667663	0.122822	0.0049377	11.235	0.00535524	0.194471	0.649755	0.377812	0.532428	0.153077	0.181811	1.15839	0.316176	1.41735	0.71581	0.562729	0.00423449	0.449738	0.185692	0	0.456813	1.06247	1.2831	0.501608
					-0.589211	Lanzhou	8.04857	1.66945	0.00181158	0.0713047	0.0927049	0.872862	0.105898	0.366764	16.2227	0.363247	0.0551737	0.0169507	0.00374735	0.00289413	0.0810132	0.0622436	3.07008	0.0129013	3.48346	0.0289599	2.03357	0.54901	2.76103e-05	0.0600051	0.456813	0	0.125943	0.208721	0.00104739
					-0.944096	Xining	10.1881	2.71247	0.157965	0.386777	0.00254116	1.66192	0.462814	0.922551	19.2074	0.916968	0.347835	0.0504856	0.17314	0.0906538	0.408977	0.365265	4.43965	0.219463	4.93412	0.0341173	3.17167	1.20086	0.1297	0.359813	1.06247	0.125943	0	0.0103989	0.10402
					-1.04607	Yinchuan	10.8495	3.05877	0.249423	0.524016	0.0232212	1.93525	0.611961	1.12884	20.1117	1.12267	0.478519	0.10671	0.268402	0.16246	0.549805	0.498926	4.87979	0.325406	5.39755	0.0821877	3.54528	1.43475	0.21355	0.49255	1.2831	0.208721	0.0103989	0	0.180197
					-0.621574	Urumchi	8.23325	1.75413	0.00561393	0.089636	0.0740446	0.934382	0.128008	0.407011	16.4845	0.403305	0.0714248	0.00957095	0.00875705	0.000459403	0.100484	0.0794395	3.18454	0.0213006	3.60531	0.0189923	2.12692	0.598017	0.00141511	0.0769079	0.501608	0.00104739	0.10402	0.180197	0
																																			1624
					W		Beijing	Tianjin	Shijiazhuang	Taiyuan	Hohehot	Shenyang	Changchun	Harbin	Shanghai	Nanjing	Hangzhou	Hefei	Fuzhou	Nanchang	Jinan	Zhengzhou	Wuhan	Changsha	Guangzhou	Nanning	Chongqing	Chengdu	Guiyang	Kunming	Xi'an	Lanzhou	Xining	Yinchuan	Urumchi
						Beijing	0	0.00283805	0.00928524	0.00785345	0.0117347	0.00430485	0.00750064	0.00592045	0.00168594	0.00593591	0.0080511	0.0104688	0	0.00993664	0.00774626	0.00796103	0.00139937	0.00881926	0	0	0	0	0	0	0.00555344	0.00957024	0	0.0129007	0
						Tianjin	0.00283805	0	0.00185645	0.00124936	0.00303087	0.000152226	0.00111108	0.000560321	0.00889882	0.000565083	0.00132893	0.00240528	0	0.00215382	0.00120683	0.00129249	0.000251705	0.00165141	0	0	0	0	0	0	0.000451479	0	0	0.00363706	0
						Shijiazhuang	0.00928524	0.00185645	0	5.99112e-05	0.000143205	0.000945474	9.51341e-05	0.000376959	0.0188843	0.000373072	4.39835e-05	3.54877e-05	0	1.10407e-05	6.96739e-05	5.09126e-05	0.00347531	5.99762e-06	0	0	0.00227585	0.000579962	0	0	0.00047692	2.15408e-06	0.000187829	0.000296579	0
						Taiyuan	0.00785345	0.00124936	5.99112e-05	0	0.000388368	0.000529383	4.05395e-06	0.000136311	0.0168169	0.000133977	1.22816e-06	0.000187618	0	0.00012239	3.68276e-07	3.6593e-07	0.00262262	2.79971e-05	0	0	0	0.000267067	0	0	0.000198761	8.47856e-05	0.000459902	0.000623087	0
						Hohehot	0.0117347	0.00303087	0.000143205	0.000388368	0	0.0018246	0.000471779	0	0	0.000978556	0	3.6116e-05	0	0	0.000412655	0.000364891	0	0	0	0	0	0	0	0	0.0011428	0.000110232	3.0216e-06	2.76115e-05	0
						Shenyang	0.00430485	0.000152226	0.000945474	0.000529383	0.0018246	0	0.000440785	0.00012844	0	0.000130725	0	0.00134731	0	0	0.000501826	0.000557586	0	0	0	0	0	0	0	0	0	0	0	0	0
						Changchun	0.00750064	0.00111108	9.51341e-05	4.05395e-06	0.000471779	0.000440785	0	9.33498e-05	0	0	0	0	0	0	1.97848e-06	6.85583e-06	0	0	0	0	0	0	0	0	0	0	0	0	0
						Harbin	0.00592045	0.000560321	0.000376959	0.000136311	0	0.00012844	9.33498e-05	0	0	0	0	0	0	0	0.000122509	0	0	0	0	0	0	0	0	0	0	0	0	0	0
						Shanghai	0.00168594	0.00889882	0.0188843	0.0168169	0	0	0	0	0	0.0139488	0.0171055	0.020557	0.0187079	0.0198085	0.0166598	0.0169741	0.00615728	0.0182172	0.00555458	0	0	0	0	0	0.0133591	0	0	0	0
						Nanjing	0.00593591	0.000565083	0.000373072	0.000133977	0.000978556	0.000130725	0	0	0.0139488	0	0.00016086	0.000638685	0.000348639	0.000512471	0.000120297	0.000148347	0.00157107	0.000284464	0.00189886	0	0	0	0	0	6.36771e-06	0	0	0	0
						Hangzhou	0.0080511	0.00132893	4.39835e-05	1.22816e-06	0	0	0	0	0.0171055	0.00016086	0	0.000158487	3.58657e-05	9.90972e-05	2.94151e-06	2.53314e-07	0.00273736	1.74975e-05	0.00316508	0	0	0	0	0	0.000231238	0	0	0	0
						Hefei	0.0104688	0.00240528	3.54877e-05	0.000187618	3.6116e-05	0.00134731	0	0	0.020557	0.000638685	0.000158487	0	4.35647e-05	6.94006e-06	0.000204611	0.000171412	0.00421317	7.06635e-05	0.00474007	0	0	0	0	0	0.000772599	2.01554e-05	0	0	0
						Fuzhou	0	0	0	0	0	0	0	0	0.0187079	0.000348639	3.58657e-05	4.35647e-05	0	1.57288e-05	5.93498e-05	4.21474e-05	0.00339989	3.26091e-06	0.00387479	0	0	0	3.72371e-06	0	0	0	0	0	0
						Nanchang	0.00993664	0.00215382	1.10407e-05	0.00012239	0	0	0	0	0.0198085	0.000512471	9.90972e-05	6.94006e-06	1.57288e-05	0	0.000136185	0.000109371	0.00387811	3.33132e-05	0.00438427	1.61047e-05	0.00260392	0	4.14638e-06	0	0.000633089	0	0	0	0
						Jinan	0.00774626	0.00120683	6.96739e-05	3.68276e-07	0.000412655	0.000501826	1.97848e-06	0.000122509	0.0166598	0.000120297	2.94151e-06	0.000204611	5.93498e-05	0.000136185	0	1.46841e-06	0.00256083	3.47874e-05	0	0	0	0	0	0	0.000182018	0	0	0.000653751	0
						Zhengzhou	0.00796103	0.00129249	5.09126e-05	3.6593e-07	0.000364891	0.000557586	6.85583e-06	0	0.0169741	0.000148347	2.53314e-07	0.000171412	4.21474e-05	0.000109371	1.46841e-06	0	0.00268494	2.19614e-05	0.0031087	0	0.00164597	0.000287204	7.09266e-05	0	0.000216184	7.40114e-05	0.000434322	0.000593253	0
						Wuhan	0.00139937	0.000251705	0.00347531	0.00262262	0	0	0	0	0.00615728	0.00157107	0.00273736	0.00421317	0.00339989	0.00387811	0.00256083	0.00268494	0	0.00319256	1.5518e-05	0.00439404	0.00012647	0.00121587	0.00362865	0	0.00137739	0.00365051	0	0	0
						Changsha	0.00881926	0.00165141	5.99762e-06	2.79971e-05	0	0	0	0	0.0182172	0.000284464	1.74975e-05	7.06635e-05	3.26091e-06	3.33132e-05	3.47874e-05	2.19614e-05	0.00319256	0	0.00365324	9.57428e-05	0.00204818	0	1.39539e-05	2.05226e-05	0.000375953	0	0	0	0
						Guangzhou	0	0	0	0	0	0	0	0	0.00555458	0.00189886	0.00316508	0.00474007	0.00387479	0.00438427	0	0.0031087	1.5518e-05	0.00365324	0	0.00493181	0	0	0.00411876	0	0	0	0	0	0
						Nanning	0	0	0	0	0	0	0	0	0	0	0	0	0	1.61047e-05	0	0	0.00439404	9.57428e-05	0.00493181	0	0.00302959	0.000987105	3.65944e-05	0.00020492	0	0	0	0	0
						Chongqing	0	0	0.00227585	0	0	0	0	0	0	0	0	0	0	0.00260392	0	0.00164597	0.00012647	0.00204818	0	0.00302959	0	0.000558067	0.00240025	0.00165866	0.000669119	0.00241804	0	0.00421556	0
						Chengdu	0	0	0.000579962	0.000267067	0	0	0	0	0	0	0	0	0	0	0	0.000287204	0.00121587	0	0	0.000987105	0.000558067	0	0.000643581	0.00029252	5.03507e-06	0.000652807	0.00142789	0.00170601	0
						Guiyang	0	0	0	0	0	0	0	0	0	0	0	0	3.72371e-06	4.14638e-06	0	7.09266e-05	0.00362865	1.39539e-05	0.00411876	3.65944e-05	0.00240025	0.000643581	0	6.83215e-05	0.000534765	0	0	0	0
						Kunming	0	0	0	0	0	0	0	0	0	0	0	0	0	0	0	0	0	2.05226e-05	0	0.00020492	0.00165866	0.00029252	6.83215e-05	0	0	0	0	0	0
						Xi'an	0.00555344	0.000451479	0.00047692	0.000198761	0.0011428	0	0	0	0.0133591	6.36771e-06	0.000231238	0.000772599	0	0.000633089	0.000182018	0.000216184	0.00137739	0.000375953	0	0	0.000669119	5.03507e-06	0.000534765	0	0	0.000543178	0.00126335	0.00152568	0
						Lanzhou	0.00957024	0	2.15408e-06	8.47856e-05	0.000110232	0	0	0	0	0	0	2.01554e-05	0	0	0	7.40114e-05	0.00365051	0	0	0	0.00241804	0.000652807	0	0	0.000543178	0	0.000149754	0.000248182	0
						Xining	0	0	0.000187829	0.000459902	3.0216e-06	0	0	0	0	0	0	0	0	0	0	0.000434322	0	0	0	0	0	0.00142789	0	0	0.00126335	0.000149754	0	1.2365e-05	0
						Yinchuan	0.0129007	0.00363706	0.000296579	0.000623087	2.76115e-05	0	0	0	0	0	0	0	0	0	0.000653751	0.000593253	0	0	0	0	0.00421556	0.00170601	0	0	0.00152568	0.000248182	1.2365e-05	0	0
						Urumchi	0	0	0	0	0	0	0	0	0	0	0	0	0	0	0	0	0	0	0	0	0	0	0	0	0	0	0	0	0
																																			1.02055
[truncated: 5 more columns]

## Sheet: Method 2(N+F)
City	Population size in 2000 (x)	Utilized variable (y)	Standardized variable (P)	Standardized variable (S)	Distance Matrix		Beijing	Tianjin	Shijiazhuang	Taiyuan	Hohehot	Shenyang	Changchun	Harbin	Shanghai	Nanjing	Hangzhou	Hefei	Fuzhou	Nanchang	Jinan	Zhengzhou	Wuhan	Changsha	Guangzhou	Nanning	Chongqing	Chengdu	Guiyang	Kunming	Xi'an	Lanzhou	Xining	Yinchuan	Urumchi	Unit	r	N	wN	Getis G	Moran I	Geary C		Cumulative autocorrelation
Beijing	9496688	0.0960142	2.28758	2.24779		Beijing		137	277	508	667	741	1046	1288	1463	1160	1589	1074	2334	1449	497	689	1225	1587	2294	2566	2087	2042	2539	3178	1159	1811	2092	1343	3768	1	1850	408	0.533081	0.000656503	-0.00928238	0.528501		r	N	wN	Getis G	Moran I	Geary C
Tianjin	5313702	0.053723	0.715303	0.702862		Tianjin	137		419	650	804	728	1033	1275	1326	1023	1452	973	2197	1444	360	831	1367	1729	2436	2708	2230	2185	2681	3320	1301	1948	2235	1480	3911	1								150	2	0.0103164	1.27049e-05	0.00403032	0.00293941
Shijiazhuang	1930579	0.0195187	-0.556324	-0.546648		Shijiazhuang	277	419		231	871	1126	1431	1673	1267	964	1393	914	1915	1293	301	412	948	1310	2017	2289	1810	1765	2262	2901	923	1599	1815	1547	3491	1								250	10	0.0199147	2.45255e-05	0.00277962	0.0209697
Taiyuan	2538336	0.0256633	-0.327884	-0.322181		Taiyuan	508	650	231		640	1255	1560	1802	1498	1195	1624	1145	2521	1544	532	577	1179	1537	2243	2515	1997	1493	2460	2593	651	1327	1543	1316	3219	1								350	20	0.0370741	4.56578e-05	-6.88426e-05	0.0462237
Hohehot	990954	0.0100188	-0.909504	-0.893686		Hohehot	667	804	871	640		1408	1713	1955	2130	1827	2256	1777	3303	2674	1164	1362	1898	2256	2962	3234	2637	2133	3100	3233	1291	1144	1360	676	3036	1								450	34	0.0505015	6.2194e-05	-0.00367204	0.0569734
Shenyang	4344933	0.0439285	0.351168	0.34506		Shenyang	741	728	1126	1255	1408		305	547	2054	1751	2180	1701	2925	2151	1088	1538	1972	2334	3041	3313	2834	2789	3286	3925	1906	2552	2839	2084	4515	1								550	56	0.0780624	9.6136e-05	-0.00560423	0.0797608
Changchun	2696430	0.0272617	-0.268461	-0.263791		Changchun	1046	1033	1431	1560	1713	305		242	2359	2056	2485	2006	3230	2456	1393	1843	2277	2639	3346	3618	3139	3094	3591	4230	2211	2857	3144	2389	4820	1								650	74	0.0903891	0.000111317	-0.00833609	0.103328
Harbin	3455065	0.0349317	0.0166902	0.0163999		Harbin	1288	1275	1673	1802	1955	547	242		2601	2298	2727	2248	3472	2698	1635	2085	2519	2881	3588	3860	3381	3336	3833	4472	2453	3099	3386	2631	5062	1								750	98	0.121643	0.000149806	-0.00941649	0.133216
Shanghai	12720701	0.12861	3.4994	3.43853		Shanghai	1463	1326	1267	1498	2130	2054	2359	2601		303	201	615	1180	844	966	998	1235	1207	1810	2082	2516	2351	2053	2699	1509	2185	2401	2355	4077	1								850	110	0.134223	0.000165299	-0.0174882	0.160326
Nanjing	3447184	0.034852	0.0137279	0.0134892		Nanjing	1160	1023	964	1195	1827	1751	2056	2298	303		429	312	1174	838	663	695	1231	1201	1804	2076	2093	2048	2054	2693	1206	1882	2098	2052	3774	1								950	126	0.142293	0.000175238	-0.0150894	0.166087
Hangzhou	2451319	0.0247835	-0.360591	-0.35432		Hangzhou	1589	1452	1393	1624	2256	2180	2485	2727	201	429		451	979	643	1092	1124	1202	1006	1609	1881	2315	2552	1852	2498	1635	2311	2527	2481	4065	1								1050	158	0.185972	0.000229029	-0.0244638	0.223632
Hefei	1462828	0.0147896	-0.732139	-0.719405		Hefei	1074	973	914	1145	1777	1701	2006	2248	615	312	451		1196	478	613	645	1181	1226	1829	2210	2043	1998	2076	3098	1156	1832	2048	2002	3724	1								1150	180	0.211401	0.000260346	-0.0234009	0.238464
Fuzhou	1981083	0.0200293	-0.537341	-0.527995		Fuzhou	2334	2197	1915	2521	3303	2925	3230	3472	1180	1174	979	1196		622	1837	1649	1013	985	1588	1860	2301	2805	1838	2477	2389	3065	3281	3235	4957	1								1250	226	0.304352	0.000374818	-0.0147328	0.313847
Nanchang	1669679	0.0168809	-0.654389	-0.643008		Nanchang	1449	1444	1293	1544	2674	2151	2456	2698	844	838	643	478	622		1137	927	391	419	1022	1294	1735	2239	1272	1911	1412	2088	2304	2258	4391	1								1350	266	0.357981	0.000440863	-0.0227563	0.384683
Jinan	2585986	0.0261451	-0.309974	-0.304582		Jinan	497	360	301	532	1164	1088	1393	1635	966	663	1092	613	1837	1137		666	1202	1564	2156	2428	2064	2019	2516	3119	1177	1853	2069	1840	3745	1								1450	300	0.3867	0.000476232	-0.0230641	0.407594
Zhengzhou	2490838	0.0251831	-0.345737	-0.339724		Zhengzhou	689	831	412	577	1362	1538	1843	2085	998	695	1124	645	1649	927	666		536	898	1605	1877	1398	1353	1850	2489	511	1187	1403	1357	3079	1								1550	324	0.438291	0.000539767	-0.00452654	0.447743
Wuhan	6559426	0.0663177	1.18354	1.16295		Wuhan	1225	1367	948	1179	1898	1972	2277	2519	1235	1231	1202	1181	1013	391	1202	536		362	1069	1341	1233	1737	1314	1953	1047	1723	1939	1893	3615	1								1650	352	0.46971	0.000578461	-0.0126863	0.480468
Changsha	2122873	0.0214629	-0.484046	-0.475627		Changsha	1587	1729	1310	1537	2256	2334	2639	2881	1207	1201	1006	1226	985	419	1564	898	362		707	979	1419	1923	956	1595	1405	2081	2297	2251	3973	1								1750	368	0.486829	0.000599543	-0.0175222	0.494694
Guangzhou	6868736	0.0694449	1.2998	1.27719		Guangzhou	2294	2436	2017	2243	2962	3041	3346	3588	1810	1804	1609	1829	1588	1022	2156	1605	1069	707		1314	2023	2527	1560	2199	2111	2787	3003	2957	4679	1								1850	408	0.533081	0.000656503	-0.00928238	0.528501
Nanning	1354576	0.0136951	-0.772828	-0.759387		Nanning	2566	2708	2289	2515	3234	3313	3618	3860	2082	2076	1881	2210	1860	1294	2428	1877	1341	979	1314		1328	1832	865	1504	2383	3059	3275	3229	4951	1								1950	442	0.55338	0.000681503	-0.0155258	0.553154
Chongqing	5676406	0.0573901	0.851634	0.836822		Chongqing	2087	2230	1810	1997	2637	2834	3139	3381	2516	2093	2315	2043	2301	1735	2064	1398	1233	1419	2023	1328		504	463	1102	1346	1676	1892	1846	3530	1								2050	472	0.59327	0.000730628	-0.0105647	0.574064
Chengdu	3821511	0.0386366	0.154428	0.151742		Chengdu	2042	2185	1765	1493	2133	2789	3094	3336	2351	2048	2552	1998	2805	2239	2019	1353	1737	1923	2527	1832	504		967	1100	842	1172	1388	1342	3026	1								2150	518	0.651815	0.000802728	-0.0236581	0.678116
Guiyang	1829565	0.0184974	-0.594292	-0.583956		Guiyang	2539	2681	2262	2460	3100	3286	3591	3833	2053	2054	1852	2076	1838	1272	2516	1850	1314	956	1560	865	463	967		639	1809	2139	2355	2309	3993	1								2250	546	0.689023	0.00084855	-0.0326788	0.716569
Kunming	2478580	0.0250592	-0.350345	-0.344251		Kunming	3178	3320	2901	2593	3233	3925	4230	4472	2699	2693	2498	3098	2477	1911	3119	2489	1953	1595	2199	1504	1102	1100	639		1942	2272	2488	2442	4126	1								2350	582	0.724625	0.000892395	-0.019414	0.736615
Xi'an	3645322	0.0368552	0.0882028	0.0866687		Xi'an	1159	1301	923	651	1291	1906	2211	2453	1509	1206	1635	1156	2389	1412	1177	511	1047	1405	2111	2383	1346	842	1809	1942		676	892	846	2568	1								2450	604	0.756896	0.000932138	-0.0322298	0.81875
Lanzhou	1815338	0.0183536	-0.59964	-0.589211		Lanzhou	1811	1948	1599	1327	1144	2552	2857	3099	2185	1882	2311	1832	3065	2088	1853	1187	1723	2081	2787	3059	1676	1172	2139	2272	676		216	468	1892	1								2550	638	0.798363	0.000983205	-0.0213271	0.842304
Xining	854466	0.00863889	-0.960806	-0.944096		Xining	2092	2235	1815	1543	1360	2839	3144	3386	2401	2098	2527	2048	3281	2304	2069	1403	1939	2297	3003	3275	1892	1388	2355	2488	892	216		684	2108	1								2650	656	0.818808	0.00100838	-0.0276795	0.875005
Yinchuan	578362	0.0058474	-1.06459	-1.04607		Yinchuan	1343	1480	1547	1316	676	2084	2389	2631	2355	2052	2481	2002	3235	2258	1840	1357	1893	2251	2957	3229	1846	1342	2309	2442	846	468	684		2008	1								2750	670	0.833708	0.00102673	-0.0316955	0.89824
Urumchi	1727712	0.0174677	-0.632576	-0.621574		Urumchi	3768	3911	3491	3219	3036	4515	4820	5062	4077	3774	4065	3724	4957	4391	3745	3079	3615	3973	4679	4951	3530	3026	3993	4126	2568	1892	2108	2008		1								2850	680	0.847001	0.0010431	-0.0337804	0.90549
Sum	98909178	1	3.44169e-15	3.33067e-15																														137	5062									2950	688	0.852239	0.00104956	-0.0333885	0.906907
Mean	3.41066e+06	0.0344828	1.18679e-16	1.14851e-16	V		Beijing	Tianjin	Shijiazhuang	Taiyuan	Hohehot	Shenyang	Changchun	Harbin	Shanghai	Nanjing	Hangzhou	Hefei	Fuzhou	Nanchang	Jinan	Zhengzhou	Wuhan	Changsha	Guangzhou	Nanning	Chongqing	Chengdu	Guiyang	Kunming	Xi'an	Lanzhou	Xining	Yinchuan	Urumchi									3050	700	0.863443	0.00106335	-0.0404838	0.927333
Stdevp	2.66047e+06	0.0268981	1	0.982607		Beijing	0	1	1	1	1	1	1	1	1	1	1	1	0	1	1	1	1	1	0	0	0	0	0	0	1	1	0	1	0	408								3150	720	0.874972	0.00107755	-0.0358341	0.93049
Stdev	2.70756e+06	0.0273742	1.0177	1		Tianjin	1	0	1	1	1	1	1	1	1	1	1	1	0	1	1	1	1	1	0	0	0	0	0	0	1	0	0	1	0									3250	734	0.882944	0.00108737	-0.0309904	0.939787
Global Moran' I	-0.00928238					Shijiazhuang	1	1	0	1	1	1	1	1	1	1	1	1	0	1	1	1	1	1	0	0	1	1	0	0	1	1	1	1	0									3350	750	0.895934	0.00110337	-0.029339	0.947069
						Taiyuan	1	1	1	0	1	1	1	1	1	1	1	1	0	1	1	1	1	1	0	0	0	1	0	0	1	1	1	1	0									3450	754	0.900547	0.00110905	-0.0293435	0.949034
						Hohehot	1	1	1	1	0	1	1	0	0	1	0	1	0	0	1	1	0	0	0	0	0	0	0	0	1	1	1	1	0									3550	760	0.904634	0.00111408	-0.0298257	0.952025
						Shenyang	1	1	1	1	1	0	1	1	0	1	0	1	0	0	1	1	0	0	0	0	0	0	0	0	0	0	0	0	0									3650	768	0.913557	0.00112507	-0.0307123	0.958334
						Changchun	1	1	1	1	1	1	0	1	0	0	0	0	0	0	1	1	0	0	0	0	0	0	0	0	0	0	0	0	0									3750	772	0.914987	0.00112683	-0.0290886	0.958469
						Harbin	1	1	1	1	0	1	1	0	0	0	0	0	0	0	1	0	0	0	0	0	0	0	0	0	0	0	0	0	0									3850	778	0.920852	0.00113405	-0.0326986	0.969549
						Shanghai	1	1	1	1	0	0	0	0	0	1	1	1	1	1	1	1	1	1	1	0	0	0	0	0	1	0	0	0	0									3950	784	0.925887	0.00114025	-0.0341479	0.973036
						Nanjing	1	1	1	1	1	1	0	0	1	0	1	1	1	1	1	1	1	1	1	0	0	0	0	0	1	0	0	0	0									4050	788	0.927283	0.00114197	-0.0324678	0.973064
						Hangzhou	1	1	1	1	0	0	0	0	1	1	0	1	1	1	1	1	1	1	1	0	0	0	0	0	1	0	0	0	0									4150	794	0.933517	0.00114965	-0.0368124	0.993547
						Hefei	1	1	1	1	1	1	0	0	1	1	1	0	1	1	1	1	1	1	1	0	0	0	0	0	1	1	0	0	0									4250	796	0.934883	0.00115133	-0.0365808	0.993555
						Fuzhou	0	0	0	0	0	0	0	0	1	1	1	1	0	1	1	1	1	1	1	0	0	0	1	0	0	0	0	0	0									4350	796	0.934883	0.00115133	-0.0365808	0.993555
						Nanchang	1	1	1	1	0	0	0	0	1	1	1	1	1	0	1	1	1	1	1	1	1	0	1	0	1	0	0	0	0									4450	798	0.935473	0.00115206	-0.0355612	0.993556
						Jinan	1	1	1	1	1	1	1	1	1	1	1	1	1	1	0	1	1	1	0	0	0	0	0	0	1	0	0	1	0									4550	802	0.938759	0.00115611	-0.0361227	0.994867
						Zhengzhou	1	1	1	1	1	1	1	0	1	1	1	1	1	1	1	0	1	1	1	0	1	1	1	0	1	1	1	1	0									4650	802	0.938759	0.00115611	-0.0361227	0.994867
						Wuhan	1	1	1	1	0	0	0	0	1	1	1	1	1	1	1	1	0	1	1	1	1	1	1	0	1	1	0	0	0									4750	804	0.941185	0.00115909	-0.0381479	0.999307
						Changsha	1	1	1	1	0	0	0	0	1	1	1	1	1	1	1	1	1	0	1	1	1	0	1	1	1	0	0	0	0									4850	806	0.942137	0.00116027	-0.0377296	0.999465
						Guangzhou	0	0	0	0	0	0	0	0	1	1	1	1	1	1	0	1	1	1	0	1	0	0	1	0	0	0	0	0	0									4950	806	0.942137	0.00116027	-0.0377296	0.999465
						Nanning	0	0	0	0	0	0	0	0	0	0	0	0	0	1	0	0	1	1	1	0	1	1	1	1	0	0	0	0	0									5050	810	0.943315	0.00116172	-0.0356883	0.999499
						Chongqing	0	0	1	0	0	0	0	0	0	0	0	0	0	1	0	1	1	1	0	1	0	1	1	1	1	1	0	1	0									5150	812	0.944536	0.00116322	-0.0357143	1
						Chengdu	0	0	1	1	0	0	0	0	0	0	0	0	0	0	0	1	1	0	0	1	1	0	1	1	1	1	1	1	0
						Guiyang	0	0	0	0	0	0	0	0	0	0	0	0	1	1	0	1	1	1	1	1	1	1	0	1	1	0	0	0	0
						Kunming	0	0	0	0	0	0	0	0	0	0	0	0	0	0	0	0	0	1	0	1	1	1	1	0	0	0	0	0	0
						Xi'an	1	1	1	1	1	0	0	0	1	1	1	1	0	1	1	1	1	1	0	0	1	1	1	0	0	1	1	1	0
						Lanzhou	1	0	1	1	1	0	0	0	0	0	0	1	0	0	0	1	1	0	0	0	1	1	0	0	1	0	1	1	0
						Xining	0	0	1	1	1	0	0	0	0	0	0	0	0	0	0	1	0	0	0	0	0	1	0	0	1	1	0	1	0
						Yinchuan	1	1	1	1	1	0	0	0	0	0	0	0	0	0	1	1	0	0	0	0	1	1	0	0	1	1	1	0	0
						Urumchi	0	0	0	0	0	0	0	0	0	0	0	0	0	0	0	0	0	0	0	0	0	0	0	0	0	0	0	0	0
																																			812
					W		Beijing	Tianjin	Shijiazhuang	Taiyuan	Hohehot	Shenyang	Changchun	Harbin	Shanghai	Nanjing	Hangzhou	Hefei	Fuzhou	Nanchang	Jinan	Zhengzhou	Wuhan	Changsha	Guangzhou	Nanning	Chongqing	Chengdu	Guiyang	Kunming	Xi'an	Lanzhou	Xining	Yinchuan	Urumchi
						Beijing	0	0.00123153	0.00123153	0.00123153	0.00123153	0.00123153	0.00123153	0.00123153	0.00123153	0.00123153	0.00123153	0.00123153	0	0.00123153	0.00123153	0.00123153	0.00123153	0.00123153	0	0	0	0	0	0	0.00123153	0.00123153	0	0.00123153	0
						Tianjin	0.00123153	0	0.00123153	0.00123153	0.00123153	0.00123153	0.00123153	0.00123153	0.00123153	0.00123153	0.00123153	0.00123153	0	0.00123153	0.00123153	0.00123153	0.00123153	0.00123153	0	0	0	0	0	0	0.00123153	0	0	0.00123153	0
						Shijiazhuang	0.00123153	0.00123153	0	0.00123153	0.00123153	0.00123153	0.00123153	0.00123153	0.00123153	0.00123153	0.00123153	0.00123153	0	0.00123153	0.00123153	0.00123153	0.00123153	0.00123153	0	0	0.00123153	0.00123153	0	0	0.00123153	0.00123153	0.00123153	0.00123153	0
						Taiyuan	0.00123153	0.00123153	0.00123153	0	0.00123153	0.00123153	0.00123153	0.00123153	0.00123153	0.00123153	0.00123153	0.00123153	0	0.00123153	0.00123153	0.00123153	0.00123153	0.00123153	0	0	0	0.00123153	0	0	0.00123153	0.00123153	0.00123153	0.00123153	0
						Hohehot	0.00123153	0.00123153	0.00123153	0.00123153	0	0.00123153	0.00123153	0	0	0.00123153	0	0.00123153	0	0	0.00123153	0.00123153	0	0	0	0	0	0	0	0	0.00123153	0.00123153	0.00123153	0.00123153	0
						Shenyang	0.00123153	0.00123153	0.00123153	0.00123153	0.00123153	0	0.00123153	0.00123153	0	0.00123153	0	0.00123153	0	0	0.00123153	0.00123153	0	0	0	0	0	0	0	0	0	0	0	0	0
						Changchun	0.00123153	0.00123153	0.00123153	0.00123153	0.00123153	0.00123153	0	0.00123153	0	0	0	0	0	0	0.00123153	0.00123153	0	0	0	0	0	0	0	0	0	0	0	0	0
						Harbin	0.00123153	0.00123153	0.00123153	0.00123153	0	0.00123153	0.00123153	0	0	0	0	0	0	0	0.00123153	0	0	0	0	0	0	0	0	0	0	0	0	0	0
						Shanghai	0.00123153	0.00123153	0.00123153	0.00123153	0	0	0	0	0	0.00123153	0.00123153	0.00123153	0.00123153	0.00123153	0.00123153	0.00123153	0.00123153	0.00123153	0.00123153	0	0	0	0	0	0.00123153	0	0	0	0
						Nanjing	0.00123153	0.00123153	0.00123153	0.00123153	0.00123153	0.00123153	0	0	0.00123153	0	0.00123153	0.00123153	0.00123153	0.00123153	0.00123153	0.00123153	0.00123153	0.00123153	0.00123153	0	0	0	0	0	0.00123153	0	0	0	0
						Hangzhou	0.00123153	0.00123153	0.00123153	0.00123153	0	0	0	0	0.00123153	0.00123153	0	0.00123153	0.00123153	0.00123153	0.00123153	0.00123153	0.00123153	0.00123153	0.00123153	0	0	0	0	0	0.00123153	0	0	0	0
						Hefei	0.00123153	0.00123153	0.00123153	0.00123153	0.00123153	0.00123153	0	0	0.00123153	0.00123153	0.00123153	0	0.00123153	0.00123153	0.00123153	0.00123153	0.00123153	0.00123153	0.00123153	0	0	0	0	0	0.00123153	0.00123153	0	0	0
						Fuzhou	0	0	0	0	0	0	0	0	0.00123153	0.00123153	0.00123153	0.00123153	0	0.00123153	0.00123153	0.00123153	0.00123153	0.00123153	0.00123153	0	0	0	0.00123153	0	0	0	0	0	0
						Nanchang	0.00123153	0.00123153	0.00123153	0.00123153	0	0	0	0	0.00123153	0.00123153	0.00123153	0.00123153	0.00123153	0	0.00123153	0.00123153	0.00123153	0.00123153	0.00123153	0.00123153	0.00123153	0	0.00123153	0	0.00123153	0	0	0	0
						Jinan	0.00123153	0.00123153	0.00123153	0.00123153	0.00123153	0.00123153	0.00123153	0.00123153	0.00123153	0.00123153	0.00123153	0.00123153	0.00123153	0.00123153	0	0.00123153	0.00123153	0.00123153	0	0	0	0	0	0	0.00123153	0	0	0.00123153	0
						Zhengzhou	0.00123153	0.00123153	0.00123153	0.00123153	0.00123153	0.00123153	0.00123153	0	0.00123153	0.00123153	0.00123153	0.00123153	0.00123153	0.00123153	0.00123153	0	0.00123153	0.00123153	0.00123153	0	0.00123153	0.00123153	0.00123153	0	0.00123153	0.00123153	0.00123153	0.00123153	0
						Wuhan	0.00123153	0.00123153	0.00123153	0.00123153	0	0	0	0	0.00123153	0.00123153	0.00123153	0.00123153	0.00123153	0.00123153	0.00123153	0.00123153	0	0.00123153	0.00123153	0.00123153	0.00123153	0.00123153	0.00123153	0	0.00123153	0.00123153	0	0	0
						Changsha	0.00123153	0.00123153	0.00123153	0.00123153	0	0	0	0	0.00123153	0.00123153	0.00123153	0.00123153	0.00123153	0.00123153	0.00123153	0.00123153	0.00123153	0	0.00123153	0.00123153	0.00123153	0	0.00123153	0.00123153	0.00123153	0	0	0	0
						Guangzhou	0	0	0	0	0	0	0	0	0.00123153	0.00123153	0.00123153	0.00123153	0.00123153	0.00123153	0	0.00123153	0.00123153	0.00123153	0	0.00123153	0	0	0.00123153	0	0	0	0	0	0
						Nanning	0	0	0	0	0	0	0	0	0	0	0	0	0	0.00123153	0	0	0.00123153	0.00123153	0.00123153	0	0.00123153	0.00123153	0.00123153	0.00123153	0	0	0	0	0
						Chongqing	0	0	0.00123153	0	0	0	0	0	0	0	0	0	0	0.00123153	0	0.00123153	0.00123153	0.00123153	0	0.00123153	0	0.00123153	0.00123153	0.00123153	0.00123153	0.00123153	0	0.00123153	0
						Chengdu	0	0	0.00123153	0.00123153	0	0	0	0	0	0	0	0	0	0	0	0.00123153	0.00123153	0	0	0.00123153	0.00123153	0	0.00123153	0.00123153	0.00123153	0.00123153	0.00123153	0.00123153	0
						Guiyang	0	0	0	0	0	0	0	0	0	0	0	0	0.00123153	0.00123153	0	0.00123153	0.00123153	0.00123153	0.00123153	0.00123153	0.00123153	0.00123153	0	0.00123153	0.00123153	0	0	0	0
						Kunming	0	0	0	0	0	0	0	0	0	0	0	0	0	0	0	0	0	0.00123153	0	0.00123153	0.00123153	0.00123153	0.00123153	0	0	0	0	0	0
						Xi'an	0.00123153	0.00123153	0.00123153	0.00123153	0.00123153	0	0	0	0.00123153	0.00123153	0.00123153	0.00123153	0	0.00123153	0.00123153	0.00123153	0.00123153	0.00123153	0	0	0.00123153	0.00123153	0.00123153	0	0	0.00123153	0.00123153	0.00123153	0
						Lanzhou	0.00123153	0	0.00123153	0.00123153	0.00123153	0	0	0	0	0	0	0.00123153	0	0	0	0.00123153	0.00123153	0	0	0	0.00123153	0.00123153	0	0	0.00123153	0	0.00123153	0.00123153	0
						Xining	0	0	0.00123153	0.00123153	0.00123153	0	0	0	0	0	0	0	0	0	0	0.00123153	0	0	0	0	0	0.00123153	0	0	0.00123153	0.00123153	0	0.00123153	0
						Yinchuan	0.00123153	0.00123153	0.00123153	0.00123153	0.00123153	0	0	0	0	0	0	0	0	0	0.00123153	0.00123153	0	0	0	0	0.00123153	0.00123153	0	0	0.00123153	0.00123153	0.00123153	0	0
						Urumchi	0	0	0	0	0	0	0	0	0	0	0	0	0	0	0	0	0	0	0	0	0	0	0	0	0	0	0	0	0
																																			0.502463
					(x-y)^2	Standardized variable (S)	2.24779	0.702862	-0.546648	-0.322181	-0.893686	0.34506	-0.263791	0.0163999	3.43853	0.0134892	-0.35432	-0.719405	-0.527995	-0.643008	-0.304582	-0.339724	1.16295	-0.475627	1.27719	-0.759387	0.836822	0.151742	-0.583956	-0.344251	0.0866687	-0.589211	-0.944096	-1.04607	-0.621574
					Standardized variable (S)		Beijing	Tianjin	Shijiazhuang	Taiyuan	Hohehot	Shenyang	Changchun	Harbin	Shanghai	Nanjing	Hangzhou	Hefei	Fuzhou	Nanchang	Jinan	Zhengzhou	Wuhan	Changsha	Guangzhou	Nanning	Chongqing	Chengdu	Guiyang	Kunming	Xi'an	Lanzhou	Xining	Yinchuan	Urumchi
					2.24779	Beijing	0	2.3868	7.80888	6.60475	9.86887	3.62038	6.30804	4.9791	1.41787	4.9921	6.77098	8.80425	7.70498	8.35671	6.51461	6.69523	1.17687	7.417	0.94206	9.04311	1.99083	4.39342	8.01879	6.71868	4.67045	8.04857	10.1881	10.8495	8.23325
					0.702862	Tianjin	2.3868	0	1.56127	1.05071	2.54896	0.128022	0.934419	0.47123	7.48391	0.475235	1.11763	2.02284	1.51501	1.81137	1.01494	1.08699	0.211684	1.38884	0.329855	2.13817	0.0179452	0.303733	1.6559	1.09645	0.379694	1.66945	2.71247	3.05877	1.75413
					-0.546648	Shijiazhuang	7.80888	1.56127	0	0.0503853	0.120435	0.795144	0.0800078	0.317023	15.8817	0.313754	0.0369901	0.0298451	0.000347933	0.00928521	0.0585957	0.0428175	2.92274	0.005044	3.32639	0.0452578	1.91399	0.487748	0.0013919	0.0409644	0.40109	0.00181158	0.157965	0.249423	0.00561393
					-0.322181	Taiyuan	6.60475	1.05071	0.0503853	0	0.326617	0.445211	0.00340937	0.114637	14.143	0.112675	0.00103289	0.157787	0.0423593	0.10293	0.00030972	0.000307747	2.20562	0.0235455	2.558	0.191149	1.34329	0.224603	0.068526	0.000487087	0.167158	0.0713047	0.386777	0.524016	0.089636
					-0.893686	Hohehot	9.86887	2.54896	0.120435	0.326617	0	1.53449	0.396767	0.828256	18.7681	0.822966	0.290915	0.0303736	0.13373	0.0628393	0.347042	0.306873	4.22976	0.174773	4.71271	0.0180362	2.99465	1.09292	0.0959323	0.301878	0.961094	0.0927049	0.00254116	0.0232212	0.0740446
					0.34506	Shenyang	3.62038	0.128022	0.795144	0.445211	1.53449	0	0.370701	0.108018	9.56958	0.109939	0.489133	1.13309	0.762226	0.976279	0.422036	0.46893	0.668948	0.673528	0.86887	1.2198	0.241829	0.0373721	0.863072	0.475151	0.0667663	0.872862	1.66192	1.93525	0.934382
					-0.263791	Changchun	6.30804	0.934419	0.0800078	0.00340937	0.396767	0.370701	0	0.0785072	13.7072	0.0768846	0.00819539	0.207584	0.0698035	0.143805	0.0016639	0.00576576	2.0356	0.0448742	2.37463	0.245615	1.21135	0.172668	0.102505	0.00647379	0.122822	0.105898	0.462814	0.611961	0.128008
					0.0163999	Harbin	4.9791	0.47123	0.317023	0.114637	0.828256	0.108018	0.0785072	0	11.711	8.4724e-06	0.137433	0.541409	0.296366	0.434819	0.10303	0.126824	1.31458	0.24209	1.5896	0.601845	0.673092	0.0183174	0.360427	0.130069	0.0049377	0.366764	0.922551	1.12884	0.407011
					3.43853	Shanghai	1.41787	7.48391	15.8817	14.143	18.7681	9.56958	13.7072	11.711	0	11.7309	14.3857	17.2885	15.7334	16.659	14.0109	14.2752	5.17827	15.3207	4.6714	17.6225	6.76891	10.803	16.1804	14.3095	11.235	16.2227	19.2074	20.1117	16.4845
					0.0134892	Nanjing	4.9921	0.475235	0.313754	0.112675	0.822966	0.109939	0.0768846	8.4724e-06	11.7309	0	0.135283	0.537134	0.293205	0.430988	0.10117	0.12476	1.32127	0.239234	1.59695	0.597337	0.677876	0.0191138	0.356941	0.127978	0.00535524	0.363247	0.916968	1.12267	0.403305
					-0.35432	Hangzhou	6.77098	1.11763	0.0369901	0.00103289	0.290915	0.489133	0.00819539	0.137433	14.3857	0.135283	0	0.133287	0.0301631	0.0833407	0.00247381	0.000213037	2.30212	0.0147154	2.66183	0.164079	1.41882	0.256098	0.0527328	0.000101374	0.194471	0.0551737	0.347835	0.478519	0.0714248
					-0.719405	Hefei	8.80425	2.02284	0.0298451	0.157787	0.0303736	1.13309	0.207584	0.541409	17.2885	0.537134	0.133287	0	0.0366379	0.00583659	0.172078	0.144158	3.54327	0.059428	3.9864	0.00159851	2.42184	0.758897	0.0183465	0.140741	0.649755	0.0169507	0.0504856	0.10671	0.00957095
					-0.527995	Fuzhou	7.70498	1.51501	0.000347933	0.0423593	0.13373	0.762226	0.0698035	0.296366	15.7334	0.293205	0.0301631	0.0366379	0	0.0132279	0.0499132	0.035446	2.8593	0.00274243	3.2587	0.0535421	1.86272	0.462042	0.00313164	0.0337617	0.377812	0.00374735	0.17314	0.268402	0.00875705
					-0.643008	Nanchang	8.35671	1.81137	0.00928521	0.10293	0.0628393	0.976279	0.143805	0.434819	16.659	0.430988	0.0833407	0.00583659	0.0132279	0	0.114532	0.091981	3.26149	0.0280164	3.68717	0.0135441	2.1899	0.631627	0.0034871	0.0892554	0.532428	0.00289413	0.0906538	0.16246	0.000459403
					-0.304582	Jinan	6.51461	1.01494	0.0585957	0.00030972	0.347042	0.422036	0.0016639	0.10303	14.0109	0.10117	0.00247381	0.172078	0.0499132	0.114532	0	0.00123493	2.15366	0.0292562	2.50201	0.206847	1.3028	0.208232	0.0780496	0.00157362	0.153077	0.0810132	0.408977	0.549805	0.100484
					-0.339724	Zhengzhou	6.69523	1.08699	0.0428175	0.000307747	0.306873	0.46893	0.00576576	0.126824	14.2752	0.12476	0.000213037	0.144158	0.035446	0.091981	0.00123493	0	2.25804	0.0184696	2.61442	0.176117	1.38426	0.241539	0.0596493	2.04967e-05	0.181811	0.0622436	0.365265	0.498926	0.0794395
					1.16295	Wuhan	1.17687	0.211684	2.92274	2.20562	4.22976	0.668948	2.0356	1.31458	5.17827	1.32127	2.30212	3.54327	2.8593	3.26149	2.15366	2.25804	0	2.68494	0.0130506	3.69539	0.106362	1.02255	3.05169	2.27166	1.15839	3.07008	4.43965	4.87979	3.18454
					-0.475627	Changsha	7.417	1.38884	0.005044	0.0235455	0.174773	0.673528	0.0448742	0.24209	15.3207	0.239234	0.0147154	0.059428	0.00274243	0.0280164	0.0292562	0.0184696	2.68494	0	3.07237	0.0805197	1.72252	0.393591	0.0117352	0.0172595	0.316176	0.0129013	0.219463	0.325406	0.0213006
					1.27719	Guangzhou	0.94206	0.329855	3.32639	2.558	4.71271	0.86887	2.37463	1.5896	4.6714	1.59695	2.66183	3.9864	3.2587	3.68717	2.50201	2.61442	0.0130506	3.07237	0	4.14765	0.193926	1.26664	3.46387	2.62908	1.41735	3.48346	4.93412	5.39755	3.60531
					-0.759387	Nanning	9.04311	2.13817	0.0452578	0.191149	0.0180362	1.2198	0.245615	0.601845	17.6225	0.597337	0.164079	0.00159851	0.0535421	0.0135441	0.206847	0.176117	3.69539	0.0805197	4.14765	0	2.54788	0.830155	0.0307759	0.172337	0.71581	0.0289599	0.0341173	0.0821877	0.0189923
					0.836822	Chongqing	1.99083	0.0179452	1.91399	1.34329	2.99465	0.241829	1.21135	0.673092	6.76891	0.677876	1.41882	2.42184	1.86272	2.1899	1.3028	1.38426	0.106362	1.72252	0.193926	2.54788	0	0.469334	2.01861	1.39493	0.562729	2.03357	3.17167	3.54528	2.12692
					0.151742	Chengdu	4.39342	0.303733	0.487748	0.224603	1.09292	0.0373721	0.172668	0.0183174	10.803	0.0191138	0.256098	0.758897	0.462042	0.631627	0.208232	0.241539	1.02255	0.393591	1.26664	0.830155	0.469334	0	0.541251	0.246009	0.00423449	0.54901	1.20086	1.43475	0.598017
					-0.583956	Guiyang	8.01879	1.6559	0.0013919	0.068526	0.0959323	0.863072	0.102505	0.360427	16.1804	0.356941	0.0527328	0.0183465	0.00313164	0.0034871	0.0780496	0.0596493	3.05169	0.0117352	3.46387	0.0307759	2.01861	0.541251	0	0.0574584	0.449738	2.76103e-05	0.1297	0.21355	0.00141511
					-0.344251	Kunming	6.71868	1.09645	0.0409644	0.000487087	0.301878	0.475151	0.00647379	0.130069	14.3095	0.127978	0.000101374	0.140741	0.0337617	0.0892554	0.00157362	2.04967e-05	2.27166	0.0172595	2.62908	0.172337	1.39493	0.246009	0.0574584	0	0.185692	0.0600051	0.359813	0.49255	0.0769079
					0.0866687	Xi'an	4.67045	0.379694	0.40109	0.167158	0.961094	0.0667663	0.122822	0.0049377	11.235	0.00535524	0.194471	0.649755	0.377812	0.532428	0.153077	0.181811	1.15839	0.316176	1.41735	0.71581	0.562729	0.00423449	0.449738	0.185692	0	0.456813	1.06247	1.2831	0.501608
					-0.589211	Lanzhou	8.04857	1.66945	0.00181158	0.0713047	0.0927049	0.872862	0.105898	0.366764	16.2227	0.363247	0.0551737	0.0169507	0.00374735	0.00289413	0.0810132	0.0622436	3.07008	0.0129013	3.48346	0.0289599	2.03357	0.54901	2.76103e-05	0.0600051	0.456813	0	0.125943	0.208721	0.00104739
					-0.944096	Xining	10.1881	2.71247	0.157965	0.386777	0.00254116	1.66192	0.462814	0.922551	19.2074	0.916968	0.347835	0.0504856	0.17314	0.0906538	0.408977	0.365265	4.43965	0.219463	4.93412	0.0341173	3.17167	1.20086	0.1297	0.359813	1.06247	0.125943	0	0.0103989	0.10402
					-1.04607	Yinchuan	10.8495	3.05877	0.249423	0.524016	0.0232212	1.93525	0.611961	1.12884	20.1117	1.12267	0.478519	0.10671	0.268402	0.16246	0.549805	0.498926	4.87979	0.325406	5.39755	0.0821877	3.54528	1.43475	0.21355	0.49255	1.2831	0.208721	0.0103989	0	0.180197
					-0.621574	Urumchi	8.23325	1.75413	0.00561393	0.089636	0.0740446	0.934382	0.128008	0.407011	16.4845	0.403305	0.0714248	0.00957095	0.00875705	0.000459403	0.100484	0.0794395	3.18454	0.0213006	3.60531	0.0189923	2.12692	0.598017	0.00141511	0.0769079	0.501608	0.00104739	0.10402	0.180197	0
																																			1624
					W		Beijing	Tianjin	Shijiazhuang	Taiyuan	Hohehot	Shenyang	Changchun	Harbin	Shanghai	Nanjing	Hangzhou	Hefei	Fuzhou	Nanchang	Jinan	Zhengzhou	Wuhan	Changsha	Guangzhou	Nanning	Chongqing	Chengdu	Guiyang	Kunming	Xi'an	Lanzhou	Xining	Yinchuan	Urumchi
						Beijing	0	0.00293941	0.00961685	0.00813393	0.0121538	0.0044586	0.00776852	0.0061319	0.00174615	0.00614791	0.00833864	0.0108427	0	0.0102915	0.00802291	0.00824536	0.00144935	0.00913424	0	0	0	0	0	0	0.00575178	0.00991204	0	0.0133615	0
						Tianjin	0.00293941	0	0.00192275	0.00129398	0.00313912	0.000157662	0.00115076	0.000580333	0.00921663	0.000585264	0.0013764	0.00249119	0	0.00223075	0.00124993	0.00133865	0.000260694	0.00171039	0	0	0	0	0	0	0.000467603	0	0	0.00376695	0
						Shijiazhuang	0.00961685	0.00192275	0	6.20508e-05	0.000148319	0.000979241	9.85318e-05	0.000390422	0.0195587	0.000386396	4.55543e-05	3.67551e-05	0	1.1435e-05	7.21622e-05	5.27309e-05	0.00359943	6.21183e-06	0	0	0.00235713	0.000600675	0	0	0.000493953	2.23101e-06	0.000194538	0.000307171	0
						Taiyuan	0.00813393	0.00129398	6.20508e-05	0	0.000402238	0.00054829	4.19874e-06	0.000141179	0.0174175	0.000138762	1.27203e-06	0.000194319	0	0.000126761	3.81429e-07	3.78999e-07	0.00271629	2.8997e-05	0	0	0	0.000276605	0	0	0.00020586	8.78136e-05	0.000476327	0.00064534	0
						Hohehot	0.0121538	0.00313912	0.000148319	0.000402238	0	0.00188977	0.000488629	0	0	0.0010135	0	3.74059e-05	0	0	0.000427392	0.000377923	0	0	0	0	0	0	0	0	0.00118361	0.000114169	3.12951e-06	2.85976e-05	0
						Shenyang	0.0044586	0.000157662	0.000979241	0.00054829	0.00188977	0	0.000456528	0.000133027	0	0.000135393	0	0.00139543	0	0	0.000519749	0.0005775	0	0	0	0	0	0	0	0	0	0	0	0	0
						Changchun	0.00776852	0.00115076	9.85318e-05	4.19874e-06	0.000488629	0.000456528	0	9.66838e-05	0	0	0	0	0	0	2.04914e-06	7.10068e-06	0	0	0	0	0	0	0	0	0	0	0	0	0
						Harbin	0.0061319	0.000580333	0.000390422	0.000141179	0	0.000133027	9.66838e-05	0	0	0	0	0	0	0	0.000126884	0	0	0	0	0	0	0	0	0	0	0	0	0	0
						Shanghai	0.00174615	0.00921663	0.0195587	0.0174175	0	0	0	0	0	0.014447	0.0177164	0.0212912	0.0193761	0.020516	0.0172548	0.0175803	0.00637718	0.0188678	0.00575296	0	0	0	0	0	0.0138362	0	0	0	0
						Nanjing	0.00614791	0.000585264	0.000386396	0.000138762	0.0010135	0.000135393	0	0	0.014447	0	0.000166605	0.000661496	0.00036109	0.000530774	0.000124593	0.000153645	0.00162718	0.000294624	0.00196668	0	0	0	0	0	6.59513e-06	0	0	0	0
						Hangzhou	0.00833864	0.0013764	4.55543e-05	1.27203e-06	0	0	0	0	0.0177164	0.000166605	0	0.000164147	3.71466e-05	0.000102636	3.04656e-06	2.62361e-07	0.00283512	1.81224e-05	0.00327812	0	0	0	0	0	0.000239496	0	0	0	0
						Hefei	0.0108427	0.00249119	3.67551e-05	0.000194319	3.74059e-05	0.00139543	0	0	0.0212912	0.000661496	0.000164147	0	4.51206e-05	7.18792e-06	0.000211919	0.000177534	0.00436364	7.31872e-05	0.00490936	0	0	0	0	0	0.000800191	2.08752e-05	0	0	0
						Fuzhou	0	0	0	0	0	0	0	0	0.0193761	0.00036109	3.71466e-05	4.51206e-05	0	1.62906e-05	6.14694e-05	4.36527e-05	0.00352131	3.37737e-06	0.00401318	0	0	0	3.8567e-06	0	0	0	0	0	0
						Nanchang	0.0102915	0.00223075	1.1435e-05	0.000126761	0	0	0	0	0.020516	0.000530774	0.000102636	7.18792e-06	1.62906e-05	0	0.000141049	0.000113277	0.00401662	3.45029e-05	0.00454085	1.66799e-05	0.00269692	0	4.29446e-06	0	0.000655699	0	0	0	0
						Jinan	0.00802291	0.00124993	7.21622e-05	3.81429e-07	0.000427392	0.000519749	2.04914e-06	0.000126884	0.0172548	0.000124593	3.04656e-06	0.000211919	6.14694e-05	0.000141049	0	1.52085e-06	0.00265229	3.60298e-05	0	0	0	0	0	0	0.000188519	0	0	0.0006771	0
						Zhengzhou	0.00824536	0.00133865	5.27309e-05	3.78999e-07	0.000377923	0.0005775	7.10068e-06	0	0.0175803	0.000153645	2.62361e-07	0.000177534	4.36527e-05	0.000113277	1.52085e-06	0	0.00278083	2.27458e-05	0.00321973	0	0.00170475	0.000297461	7.34597e-05	0	0.000223905	7.66546e-05	0.000449834	0.00061444	0
						Wuhan	0.00144935	0.000260694	0.00359943	0.00271629	0	0	0	0	0.00637718	0.00162718	0.00283512	0.00436364	0.00352131	0.00401662	0.00265229	0.00278083	0	0.00330658	1.60722e-05	0.00455097	0.000130987	0.0012593	0.00375824	0	0.00142659	0.00378088	0	0	0
						Changsha	0.00913424	0.00171039	6.21183e-06	2.8997e-05	0	0	0	0	0.0188678	0.000294624	1.81224e-05	7.31872e-05	3.37737e-06	3.45029e-05	3.60298e-05	2.27458e-05	0.00330658	0	0.00378371	9.91622e-05	0.00212133	0	1.44523e-05	2.12556e-05	0.00038938	0	0	0	0
						Guangzhou	0	0	0	0	0	0	0	0	0.00575296	0.00196668	0.00327812	0.00490936	0.00401318	0.00454085	0	0.00321973	1.60722e-05	0.00378371	0	0.00510795	0	0	0.00426585	0	0	0	0	0	0
						Nanning	0	0	0	0	0	0	0	0	0	0	0	0	0	1.66799e-05	0	0	0.00455097	9.91622e-05	0.00510795	0	0.00313778	0.00102236	3.79014e-05	0.000212238	0	0	0	0	0
						Chongqing	0	0	0.00235713	0	0	0	0	0	0	0	0	0	0	0.00269692	0	0.00170475	0.000130987	0.00212133	0	0.00313778	0	0.000577998	0.00248597	0.0017179	0.000693016	0.00250439	0	0.00436611	0
						Chengdu	0	0	0.000600675	0.000276605	0	0	0	0	0	0	0	0	0	0	0	0.000297461	0.0012593	0	0	0.00102236	0.000577998	0	0.000666566	0.000302967	5.21489e-06	0.000676121	0.00147889	0.00176694	0
						Guiyang	0	0	0	0	0	0	0	0	0	0	0	0	3.8567e-06	4.29446e-06	0	7.34597e-05	0.00375824	1.44523e-05	0.00426585	3.79014e-05	0.00248597	0.000666566	0	7.07615e-05	0.000553864	0	0	0	0
						Kunming	0	0	0	0	0	0	0	0	0	0	0	0	0	0	0	0	0	2.12556e-05	0	0.000212238	0.0017179	0.000302967	7.07615e-05	0	0	0	0	0	0
						Xi'an	0.00575178	0.000467603	0.000493953	0.00020586	0.00118361	0	0	0	0.0138362	6.59513e-06	0.000239496	0.000800191	0	0.000655699	0.000188519	0.000223905	0.00142659	0.00038938	0	0	0.000693016	5.21489e-06	0.000553864	0	0	0.000562577	0.00130847	0.00158017	0
						Lanzhou	0.00991204	0	2.23101e-06	8.78136e-05	0.000114169	0	0	0	0	0	0	2.08752e-05	0	0	0	7.66546e-05	0.00378088	0	0	0	0.00250439	0.000676121	0	0	0.000562577	0	0.000155103	0.000257046	0
						Xining	0	0	0.000194538	0.000476327	3.12951e-06	0	0	0	0	0	0	0	0	0	0	0.000449834	0	0	0	0	0	0.00147889	0	0	0.00130847	0.000155103	0	1.28066e-05	0
						Yinchuan	0.0133615	0.00376695	0.000307171	0.00064534	2.85976e-05	0	0	0	0	0	0	0	0	0	0.0006771	0.00061444	0	0	0	0	0.00436611	0.00176694	0	0	0.00158017	0.000257046	1.28066e-05	0	0
						Urumchi	0	0	0	0	0	0	0	0	0	0	0	0	0	0	0	0	0	0	0	0	0	0	0	0	0	0	0	0	0
																																			1.057
[truncated: 7 more columns]

## Sheet: Table2000
Scale	Including diagonal elements		Excluding diagona elements			Displacement	Diagonal + Variable weight matrix			Diagonal + Fixed weight matrix			No diagonal + Variable weight matrix			No diagonal + Fixed weight matrix				Scale	Including diagonal elements	Excluding diagona elements	Including diagonal elements	Excluding diagona elements	Difference	2000			2000[D+F]-Cumulation		2000[N+F]-Density		A/P ratio
r	N	wN	N	wN		r	Getis G	Moran I	Geary C	Getis G	Moran I	Geary C	Getis G	Moran I	Geary C	Getis G	Moran I	Geary C		r	N(r)	N*(r)	Moran I*	Moran I	∆I	1/[NC(r)]		r	Moran I*	PACF*	Moran I	PACF
150	31	0.0657808	2	0.0103164		150	0.00212196	1.04105	0.0769937	7.82174e-05	0.0383741	0.00283805	0.00515818	1.63631	1.1934	1.27049e-05	0.00403032	0.00293941		150	31	2	1.04105	1.63631	-0.595258	0.935484		150	0.0383741	0.0383741	0.00403032	0.00403032	1
250	39	0.0753792	10	0.0199147		250	0.0019328	0.801463	0.4366	8.96304e-05	0.0371665	0.0202466	0.00199147	0.225705	1.70274	2.45255e-05	0.00277962	0.0209697		250	39	10	0.801463	0.225705	0.575758	0.74359		250	0.0371665	0.0357466	-0.00125071	-0.00126697	0.987163
350	49	0.0925386	20	0.0370741		350	0.00188854	0.590696	0.765993	0.000110034	0.0344163	0.0446298	0.00185371	-0.00279501	1.87668	4.56578e-05	-6.88426e-05	0.0462237		350	49	20	0.590696	-0.00279501	0.593491	0.591837		350	0.0344163	0.0317566	-0.00284846	-0.00283836	1.00356
450	63	0.105966	34	0.0505015		450	0.001682	0.412989	0.734324	0.000126	0.0309373	0.0550088	0.00148534	-0.0876971	1.36066	6.2194e-05	-0.00367204	0.0569734		450	63	34	0.412989	-0.0876971	0.500686	0.460317		450	0.0309373	0.0273019	-0.0036032	-0.00358194	1.00594
550	85	0.133527	56	0.0780624		550	0.0015709	0.28764	0.76195	0.000158772	0.0290718	0.0770104	0.00139397	-0.0812614	1.15653	9.6136e-05	-0.00560423	0.0797608		550	85	56	0.28764	-0.0812614	0.368901	0.341176		550	0.0290718	0.0247514	-0.00193219	-0.00191046	1.01138
650	103	0.145854	74	0.0903891		650	0.00141605	0.215836	0.814584	0.000173429	0.0264341	0.0997647	0.00122147	-0.0914717	1.13381	0.000111317	-0.00833609	0.103328		650	103	74	0.215836	-0.0914717	0.307308	0.281553		650	0.0264341	0.0215667	-0.00273186	-0.00273359	0.999364
750	127	0.177107	98	0.121643		750	0.00139454	0.16814	0.851746	0.000210591	0.025391	0.128623	0.00124125	-0.0780223	1.10379	0.000149806	-0.00941649	0.133216		750	127	98	0.16814	-0.0780223	0.246163	0.228346		750	0.025391	0.0201593	-0.0010804	-0.00108373	0.996932
850	139	0.189687	110	0.134223		850	0.00136466	0.106472	0.936583	0.000225549	0.0175976	0.154798	0.00122021	-0.129095	1.1835	0.000165299	-0.0174882	0.160326		850	139	110	0.106472	-0.129095	0.235567	0.208633		850	0.0175976	0.0120134	-0.0080717	-0.00809412	0.99723
950	155	0.197758	126	0.142293		950	0.00127586	0.108048	0.870083	0.000235146	0.0199137	0.16036	0.00112931	-0.0972425	1.07034	0.000175238	-0.0150894	0.166087		950	155	126	0.108048	-0.0972425	0.205291	0.187097		950	0.0199137	0.0145302	0.00239883	0.00243178	0.98645
1050	187	0.241436	158	0.185972		1050	0.0012911	0.0488522	0.971066	0.000287082	0.0108625	0.215921	0.00117704	-0.125726	1.1493	0.000229029	-0.0244638	0.223632		1050	187	158	0.0488522	-0.125726	0.174578	0.15508		1050	0.0108625	0.00539614	-0.00937448	-0.00944514	0.99252
1150	209	0.266865	180	0.211401		1150	0.00127687	0.0478397	0.926471	0.000317319	0.0118888	0.230241	0.00117445	-0.105564	1.07574	0.000260346	-0.0234009	0.238464		1150	209	180	0.0478397	-0.105564	0.153404	0.138756		1150	0.0118888	0.00694093	0.00106298	0.00108094	0.983387
1250	255	0.359817	226	0.304352		1250	0.00141105	0.0668115	0.999388	0.000427844	0.020258	0.303025	0.00134669	-0.0529339	1.12763	0.000374818	-0.0147328	0.313847		1250	255	226	0.0668115	-0.0529339	0.119745	0.113725		1250	0.020258	0.0157114	0.00866803	0.0085801	1.01025
1350	295	0.413445	266	0.357981		1350	0.00140151	0.0356675	1.05886	0.000491611	0.0125112	0.371418	0.00134579	-0.0694665	1.17429	0.000440863	-0.0227563	0.384683		1350	295	266	0.0356675	-0.0694665	0.105134	0.0983051		1350	0.0125112	0.00763266	-0.00802344	-0.00816592	0.982553
1450	329	0.442165	300	0.3867		1450	0.00134397	0.0312218	1.00598	0.000525761	0.012214	0.393539	0.001289	-0.0624268	1.10322	0.000476232	-0.0230641	0.407594		1450	329	300	0.0312218	-0.0624268	0.0936486	0.0881459		1450	0.012214	0.00749813	-0.00030781	-0.000317237	0.970283
1550	353	0.493756	324	0.438291		1550	0.00139874	0.0717407	1.02994	0.000587105	0.0301123	0.432304	0.00135275	-0.0113443	1.12212	0.000539767	-0.00452654	0.447743		1550	353	324	0.0717407	-0.0113443	0.0830849	0.082153		1550	0.0301123	0.0256971	0.0185375	0.0185427	0.999723
1650	381	0.525175	352	0.46971		1650	0.00137841	0.0490779	1.02399	0.000624465	0.0222339	0.4639	0.0013344	-0.0292651	1.10835	0.000578461	-0.0126863	0.480468		1650	381	352	0.0490779	-0.0292651	0.078343	0.0761155		1650	0.0222339	0.0166941	-0.0081598	-0.0084117	0.970053
1750	397	0.542293	368	0.486829		1750	0.00136598	0.037209	1.01182	0.00064482	0.0175648	0.477636	0.0013229	-0.0386631	1.09155	0.000599543	-0.0175222	0.494694		1750	397	368	0.037209	-0.0386631	0.0758721	0.0730479		1750	0.0175648	0.0115152	-0.00483587	-0.00472658	1.02312
1850	437	0.588545	408	0.533081		1850	0.00134679	0.0491137	0.982021	0.000699816	0.0255205	0.510277	0.00130657	-0.0184738	1.05182	0.000656503	-0.00928238	0.528501		1850	437	408	0.0491137	-0.0184738	0.0675875	0.0663616		1850	0.0255205	0.019324	0.00823983	0.00823819	1.0002
1950	471	0.608845	442	0.55338		1950	0.00129266	0.0348048	0.953632	0.000723953	0.0194923	0.534079	0.00125199	-0.0285225	1.0162	0.000681503	-0.0155258	0.553154		1950	471	442	0.0348048	-0.0285225	0.0633273	0.0615711		1950	0.0194923	0.0126483	-0.0062434	-0.00621328	1.00485
2050	501	0.648735	472	0.59327		2050	0.00129488	0.0407614	0.930419	0.000771385	0.0242823	0.554268	0.00125693	-0.0181749	0.987584	0.000730628	-0.0105647	0.574064		2050	501	472	0.0407614	-0.0181749	0.0589363	0.0578842		2050	0.0242823	0.0173089	0.00496107	0.00504414	0.983531
2150	547	0.70728	518	0.651815		2150	0.00129302	0.0178969	1.00664	0.000840998	0.0116404	0.654733	0.00125833	-0.0370857	1.06299	0.000802728	-0.0236581	0.678116		2150	547	518	0.0178969	-0.0370857	0.0549826	0.0530165		2150	0.0116404	0.00401423	-0.0130934	-0.0132224	0.990247
2250	575	0.744487	546	0.689023		2250	0.00129476	0.00428658	1.01192	0.000885241	0.00293078	0.69186	0.00126195	-0.0485993	1.06567	0.00084855	-0.0326788	0.716569		2250	575	546	0.00428658	-0.0485993	0.0528859	0.0504348		2250	0.00293078	-0.00431797	-0.00902069	-0.00871924	1.03457
2350	611	0.780089	582	0.724625		2350	0.00127674	0.0216625	0.978938	0.000927573	0.0157382	0.711214	0.00124506	-0.0270862	1.02772	0.000892395	-0.019414	0.736615		2350	611	582	0.0216625	-0.0270862	0.0487488	0.0474632		2350	0.0157382	0.00965067	0.0132648	0.0134363	0.987238
2450	633	0.812361	604	0.756896		2450	0.00128335	0.00446987	1.05028	0.000965946	0.00336436	0.790517	0.00125314	-0.0433288	1.1007	0.000932138	-0.0322298	0.81875		2450	633	604	0.00446987	-0.0433288	0.0477986	0.0458136		2450	0.00336436	-0.0029553	-0.0128157	-0.0132945	0.963988
2550	667	0.853827	638	0.798363		2550	0.0012801	0.0175148	1.02541	0.00101525	0.0138911	0.813259	0.00125135	-0.0271436	1.07202	0.000983205	-0.0213271	0.842304		2550	667	638	0.0175148	-0.0271436	0.0446584	0.0434783		2550	0.0138911	0.00865085	0.0109026	0.0113658	0.959253
2650	685	0.874272	656	0.818808		2650	0.00127631	0.00952444	1.03723	0.00103956	0.00775772	0.844833	0.00124818	-0.0342618	1.08309	0.00100838	-0.0276795	0.875005		2650	685	656	0.00952444	-0.0342618	0.0437863	0.0423358		2650	0.00775772	0.00261911	-0.00635238	-0.00659262	0.963559
2750	699	0.889173	670	0.833708		2750	0.00127206	0.0046685	1.04345	0.00105728	0.00388024	0.867266	0.00124434	-0.038413	1.08861	0.00102673	-0.0316955	0.89824		2750	699	670	0.0046685	-0.038413	0.0430815	0.0414878		2750	0.00388024	-0.00134601	-0.00401596	-0.00457937	0.876968
2850	709	0.902465	680	0.847001		2850	0.00127287	0.00221478	1.03703	0.00107309	0.00186716	0.874266	0.00124559	-0.0403378	1.08126	0.0010431	-0.0337804	0.90549		2850	709	680	0.00221478	-0.0403378	0.0425526	0.0409027		2850	0.00186716	-0.00252358	-0.00208497	-0.00136762	1.52453
2950	717	0.907703	688	0.852239		2950	0.00126597	0.00263389	1.02707	0.00107931	0.00224554	0.875635	0.00123872	-0.0394062	1.07036	0.00104956	-0.0333885	0.906907		2950	717	688	0.00263389	-0.0394062	0.0420401	0.0404463		2950	0.00224554	-0.00156481	0.000391895	1.88395e-05	20.8018
3050	729	0.918908	700	0.863443		3050	0.0012605	-0.00531258	1.03291	0.00109264	-0.00460508	0.895356	0.00123349	-0.0469612	1.07571	0.00106335	-0.0404838	0.927333		3050	729	700	-0.00531258	-0.0469612	0.0416487	0.0397805		3050	-0.00460508	-0.00853472	-0.00709528	-0.00773429	0.91738
3150	749	0.930437	720	0.874972		3150	0.00124224	-0.000129899	1.00876	0.00110635	-0.000115689	0.898404	0.00121524	-0.0404129	1.04939	0.00107755	-0.0358341	0.93049		3150	749	720	-0.000129899	-0.0404129	0.040283	0.0387183		3150	-0.000115689	-0.00309939	0.00464972	0.00526178	0.883678
3250	763	0.938408	734	0.882944		3250	0.00122989	0.00502726	1.00014	0.00111582	0.00456099	0.90738	0.00120292	-0.0342837	1.03966	0.00108737	-0.0309904	0.939787		3250	763	734	0.00502726	-0.0342837	0.0393109	0.0380079		3250	0.00456099	0.00169167	0.00484371	0.00424041	1.14227
3350	779	0.951399	750	0.895934		3350	0.00122131	0.00664537	0.987189	0.00113127	0.00615546	0.914411	0.00119458	-0.0317643	1.02536	0.00110337	-0.029339	0.947069		3350	779	750	0.00664537	-0.0317643	0.0384097	0.0372272		3350	0.00615546	0.00345731	0.00165141	0.00197184	0.837497
3450	783	0.956012	754	0.900547		3450	0.00122096	0.00660677	0.984184	0.00113676	0.00615113	0.916309	0.00119436	-0.0316007	1.02204	0.00110905	-0.0293435	0.949034		3450	783	754	0.00660677	-0.0316007	0.0382074	0.037037		3450	0.00615113	0.00335781	-4.48796e-06	-0.000179325	0.025027
3550	789	0.960098	760	0.904634		3550	0.00121685	0.00606027	0.979778	0.00114161	0.00568555	0.919197	0.00119031	-0.0318664	1.01716	0.00111408	-0.0298257	0.952025		3550	789	760	0.00606027	-0.0318664	0.0379266	0.0367554		3550	0.00568555	0.00244368	-0.000482203	-0.000862599	0.559012
3650	797	0.969022	768	0.913557		3650	0.00121584	0.00509613	0.97637	0.00115223	0.00482951	0.925288	0.00118953	-0.0324719	1.01324	0.00112507	-0.0307123	0.958334		3650	797	768	0.00509613	-0.0324719	0.037568	0.0363864		3650	0.00482951	0.00193181	-0.000886615	-0.000117658	7.53555
3750	801	0.970452	772	0.914987		3750	0.00121155	0.00671667	0.971632	0.00115393	0.00639721	0.925418	0.00118522	-0.0305958	1.00813	0.00112683	-0.0290886	0.958469		3750	801	772	0.00671667	-0.0305958	0.0373125	0.0362047		3750	0.00639721	0.00376772	0.00162368	0.00148596	1.09268
3850	807	0.976316	778	0.920852		3850	0.00120981	0.00303434	0.975556	0.0011609	0.00291167	0.936116	0.00118361	-0.0341276	1.01192	0.00113405	-0.0326986	0.969549		3850	807	778	0.00303434	-0.0341276	0.037162	0.0359356		3850	0.00291167	-0.000319739	-0.00361002	-0.00436431	0.82717
3950	813	0.981351	784	0.925887		3950	0.00120707	0.00156444	0.971839	0.00116689	0.00151235	0.939483	0.00118098	-0.0353675	1.00779	0.00114025	-0.0341479	0.973036		3950	813	784	0.00156444	-0.0353675	0.0369319	0.0356704		3950	0.00151235	-0.00105975	-0.00144929	-0.000381533	3.7986
4050	817	0.982747	788	0.927283		4050	0.00120287	0.00322662	0.967109	0.00116855	0.00313454	0.93951	0.00117675	-0.0334567	1.0027	0.00114197	-0.0324678	0.973064		4050	817	788	0.00322662	-0.0334567	0.0366833	0.0354957		4050	0.00313454	0.000652876	0.00168013	0.00100268	1.67564
4150	823	0.988982	794	0.933517		4150	0.00120168	-0.00108345	0.980268	0.00117596	-0.00106026	0.959287	0.00117571	-0.037647	1.01607	0.00114965	-0.0368124	0.993547		4150	823	794	-0.00108345	-0.037647	0.0365635	0.0352369		4150	-0.00106026	-0.003468	-0.00434462	-0.00421248	1.03137
4250	825	0.990348	796	0.934883		4250	0.00120042	-0.000852817	0.977899	0.00117758	-0.000836592	0.959295	0.00117448	-0.037316	1.01353	0.00115133	-0.0365808	0.993555		4250	825	796	-0.000852817	-0.037316	0.0364632	0.0351515		4250	-0.000836592	-0.00224827	0.00023166	0.000907361	0.255311
4350	825	0.990348	796	0.934883		4350	0.00120042	-0.000852817	0.977899	0.00117758	-0.000836592	0.959295	0.00117448	-0.037316	1.01353	0.00115133	-0.0365808	0.993555		4350	825	796	-0.000852817	-0.037316	0.0364632	0.0351515		4350	-0.000836592	-0.00226709	0	-0.00100195	0
4450	827	0.990938	798	0.935473		4450	0.00119823	0.000150336	0.975535	0.00117828	0.000147834	0.959295	0.00117227	-0.0361851	1.01099	0.00115206	-0.0355612	0.993556		4450	827	798	0.000150336	-0.0361851	0.0363354	0.0350665		4450	0.000147834	-0.000792432	0.00101958	0.00153549	0.664014
4550	831	0.994223	802	0.938759		4550	0.00119642	-0.000399095	0.97212	0.00118219	-0.000394349	0.960561	0.00117052	-0.0365731	1.00727	0.00115611	-0.0361227	0.994867		4550	831	802	-0.000399095	-0.0365731	0.036174	0.0348977		4550	-0.000394349	-0.000848264	-0.000561547	-0.000498308	1.12691
4650	831	0.994223	802	0.938759		4650	0.00119642	-0.000399095	0.97212	0.00118219	-0.000394349	0.960561	0.00117052	-0.0365731	1.00727	0.00115611	-0.0361227	0.994867		4650	831	802	-0.000399095	-0.0365731	0.036174	0.0348977		4650	-0.000394349	-0.000760285	0	-0.000443695	0
4750	833	0.996649	804	0.941185		4750	0.00119646	-0.00237226	0.974114	0.00118508	-0.00234969	0.964848	0.00117063	-0.0385275	1.00925	0.00115909	-0.0381479	0.999307		4750	833	804	-0.00237226	-0.0385275	0.0361552	0.0348139		4750	-0.00234969	-0.00238223	-0.00202518	-0.00175578	1.15344
4850	835	0.997601	806	0.942137		4850	0.00119473	-0.00195982	0.971934	0.00118621	-0.00194584	0.965	0.0011689	-0.0380105	1.0069	0.00116027	-0.0377296	0.999465		4850	835	806	-0.00195982	-0.0380105	0.0360507	0.0347305		4850	-0.00194584	-0.00201489	0.000418281	-0.000113631	-3.68104
4950	835	0.997601	806	0.942137		4950	0.00119473	-0.00195982	0.971934	0.00118621	-0.00194584	0.965	0.0011689	-0.0380105	1.0069	0.00116027	-0.0377296	0.999465		4950	835	806	-0.00195982	-0.0380105	0.0360507	0.0347305		4950	-0.00194584	-0.00197276	0	0.000108001	0
5050	839	0.99878	810	0.943315		5050	0.00119044	2.51676e-05	0.967334	0.00118761	2.51078e-05	0.965033	0.00116459	-0.0357764	1.00197	0.00116172	-0.0356883	0.999499		5050	839	810	2.51676e-05	-0.0357764	0.0358016	0.034565		5050	2.51078e-05	0.000128707	0.00204133	0.0020902	0.976624
5150	841	1	812	0.944536		5150	0.00118906	1.92593e-33	0.965517	0.00118906	1.92593e-33	0.965517	0.00116322	-0.0357143	1	0.00116322	-0.0357143	1		5150	841	812	1.92593e-33	-0.0357143	0.0357143	0.0344828		5150	1.92593e-33	-0.000139	-2.60045e-05	-0.000326615	0.079618

## Sheet: Table2000-2010
	2000[D+F]-Cumulation		2000[N+F]-Density		A/P ratio		2010[D+F]-Cumulation		2010[N+F]-Density		A/P ratio
r	Moran I*	PACF*	Moran I	PACF		r	Moran I*	PACF*	Moran I	PACF
150	0.0383741	0.0383741	0.00403032	0.00403032	1	150	0.0411805	0.0411805	0.00693696	0.00693696	1
250	0.0371665	0.0357466	-0.00125071	-0.00126697	0.987163	250	0.0423814	0.0407547	0.00124376	0.0011957	1.0402
350	0.0344163	0.0317566	-0.00284846	-0.00283836	1.00356	350	0.040382	0.0371541	-0.00207081	-0.00208783	0.99185
450	0.0309373	0.0273019	-0.0036032	-0.00358194	1.00594	450	0.0375121	0.0329388	-0.00297234	-0.00294517	1.00923
550	0.0290718	0.0247514	-0.00193219	-0.00191046	1.01138	550	0.0333881	0.0277579	-0.00427137	-0.00422554	1.01085
650	0.0264341	0.0215667	-0.00273186	-0.00273359	0.999364	650	0.0326989	0.0263846	-0.000713719	-0.000651995	1.09467
750	0.025391	0.0201593	-0.0010804	-0.00108373	0.996932	750	0.0294155	0.0224783	-0.00340069	-0.00339329	1.00218
850	0.0175976	0.0120134	-0.0080717	-0.00809412	0.99723	850	0.0200867	0.0127053	-0.00966199	-0.00964049	1.00223
950	0.0199137	0.0145302	0.00239883	0.00243178	0.98645	950	0.0230389	0.0159385	0.00305759	0.00317165	0.964036
1050	0.0108625	0.00539614	-0.00937448	-0.00944514	0.99252	1050	0.0120681	0.00490587	-0.0113626	-0.0114204	0.994935
1150	0.0118888	0.00694093	0.00106298	0.00108094	0.983387	1150	0.0117093	0.00524052	-0.000371578	-0.000287468	1.29259
1250	0.020258	0.0157114	0.00866803	0.0085801	1.01025	1250	0.0142696	0.00846951	0.00265169	0.00261048	1.01579
1350	0.0125112	0.00763266	-0.00802344	-0.00816592	0.982553	1350	0.0110152	0.00552378	-0.00337068	-0.00352416	0.956449
1450	0.012214	0.00749813	-0.00030781	-0.000317237	0.970283	1450	0.00779304	0.00274986	-0.00333719	-0.00336276	0.992398
1550	0.0301123	0.0256971	0.0185375	0.0185427	0.999723	1550	0.0269983	0.0226613	0.0198912	0.0198037	1.00442
1650	0.0222339	0.0166941	-0.0081598	-0.0084117	0.970053	1650	0.0213508	0.0161207	-0.00584918	-0.0062125	0.941519
1750	0.0175648	0.0115152	-0.00483587	-0.00472658	1.02312	1750	0.0169593	0.0111893	-0.00454835	-0.00454232	1.00133
1850	0.0255205	0.019324	0.00823983	0.00823819	1.0002	1850	0.0223768	0.0163032	0.00561093	0.00550471	1.0193
1950	0.0194923	0.0126483	-0.0062434	-0.00621328	1.00485	1950	0.0185464	0.0118948	-0.00396714	-0.00389844	1.01762
2050	0.0242823	0.0173089	0.00496107	0.00504414	0.983531	2050	0.0224157	0.0155357	0.00400747	0.00405842	0.987448
2150	0.0116404	0.00401423	-0.0130934	-0.0132224	0.990247	2150	0.00980894	0.00217434	-0.013057	-0.0132497	0.98546
2250	0.00293078	-0.00431797	-0.00902069	-0.00871924	1.03457	2250	0.000339863	-0.00706122	-0.00980726	-0.00952503	1.02963
2350	0.0157382	0.00965067	0.0132648	0.0134363	0.987238	2350	0.0128026	0.0068213	0.0129078	0.0134172	0.962038
2450	0.00336436	-0.0029553	-0.0128157	-0.0132945	0.963988	2450	0.0031836	-0.00284419	-0.00996253	-0.0105592	0.943495
2550	0.0138911	0.00865085	0.0109026	0.0113658	0.959253	2550	0.0135309	0.00861401	0.0107169	0.0112056	0.956384
2650	0.00775772	0.00261911	-0.00635238	-0.00659262	0.963559	2650	0.00759742	0.00282802	-0.00614541	-0.00639259	0.961333
2750	0.00388024	-0.00134601	-0.00401596	-0.00457937	0.876968	2750	0.00251404	-0.00213226	-0.00526492	-0.00560656	0.939064
2850	0.00186716	-0.00252358	-0.00208497	-0.00136762	1.52453	2850	0.000555451	-0.00320878	-0.00202854	-0.0015371	1.31972
2950	0.00224554	-0.00156481	0.000391895	1.88395e-05	20.8018	2950	0.00158923	-0.00149456	0.0010707	0.000761256	1.40649
3050	-0.00460508	-0.00853472	-0.00709528	-0.00773429	0.91738	3050	-0.00463185	-0.0075861	-0.00644326	-0.00687352	0.937404
3150	-0.000115689	-0.00309939	0.00464972	0.00526178	0.883678	3150	-0.000232347	-0.00238678	0.00455663	0.00481233	0.946865
3250	0.00456099	0.00169167	0.00484371	0.00424041	1.14227	3250	0.00310244	0.00110275	0.00345389	0.00303017	1.13983
3350	0.00615546	0.00345731	0.00165141	0.00197184	0.837497	3350	0.0042601	0.00245669	0.001199	0.00141961	0.844601
3450	0.00615113	0.00335781	-4.48796e-06	-0.000179325	0.025027	3450	0.00425915	0.00231629	-9.77807e-07	-0.0002912	0.00335785
3550	0.00568555	0.00244368	-0.000482203	-0.000862599	0.559012	3550	0.00379298	0.00149201	-0.000482819	-0.000731184	0.660325
3650	0.00482951	0.00193181	-0.000886615	-0.000117658	7.53555	3650	0.00408976	0.00200844	0.000307377	0.0008326	0.369177
3750	0.00639721	0.00376772	0.00162368	0.00148596	1.09268	3750	0.00520714	0.00351341	0.00115729	0.00132694	0.872146
3850	0.00291167	-0.000319739	-0.00361002	-0.00436431	0.82717	3850	0.00149156	-0.000859176	-0.00384828	-0.00481228	0.799678
3950	0.00151235	-0.00105975	-0.00144929	-0.000381533	3.7986	3950	4.52879e-05	-0.00179135	-0.00149793	-0.000531439	2.81863
4050	0.00313454	0.000652876	0.00168013	0.00100268	1.67564	4050	0.00154039	-0.000271625	0.0015485	0.000938014	1.65083
4150	-0.00106026	-0.003468	-0.00434462	-0.00421248	1.03137	4150	-0.00196985	-0.0036925	-0.00363561	-0.00344566	1.05513
4250	-0.000836592	-0.00224827	0.00023166	0.000907361	0.255311	4250	-0.00152506	-0.00245263	0.000460673	0.000958267	0.480735
4350	-0.000836592	-0.00226709	0	-0.00100195	0	4350	-0.00152506	-0.00238572	0	-0.00069921	0
4450	0.000147834	-0.000792432	0.00101958	0.00153549	0.664014	4450	-0.000531738	-0.000979837	0.0010288	0.00137758	0.746813
4550	-0.000394349	-0.000848264	-0.000561547	-0.000498308	1.12691	4550	-0.000725232	-0.000647215	-0.000200404	-1.9737e-05	10.1537
4650	-0.000394349	-0.000760285	0	-0.000443695	0	4650	-0.000725232	-0.000512236	0	-0.000406133	0
4750	-0.00234969	-0.00238223	-0.00202518	-0.00175578	1.15344	4750	-0.00217723	-0.00158964	-0.00150385	-0.00123391	1.21877
4850	-0.00194584	-0.00201489	0.000418281	-0.000113631	-3.68104	4850	-0.00164206	-0.00115668	0.000554279	-4.80043e-05	-11.5464
4950	-0.00194584	-0.00197276	0	0.000108001	0	4950	-0.00164206	-0.00122448	0	7.52003e-05	0
5050	2.51078e-05	0.000128707	0.00204133	0.0020902	0.976624	5050	-7.75754e-05	0.000386869	0.00162036	0.00169036	0.958591
5150	1.92593e-33	-0.000139	-2.60045e-05	-0.000326615	0.079618	5150	7.70372e-33	0.000186182	8.0346e-05	-0.000194248	-0.413625
