# Supplementary material for: An analytical process of spatial autocorrelation functions based on Moran’s index
Source: PLoS One. 2021 Apr 14;16(4):e0249589. doi: 10.1371/journal.pone.0249589 (PMC8046215; doi:10.1371/journal.pone.0249589)
Supplement: S2 File — This file contains the original or preliminarily processed data of 2010 used in this paper. (XLSX) [file pone.0249589.s002.xlsx]

## Sheet: Data
City	Population size in 2000	Population size in 2010	Distance Matrix		Beijing	Tianjin	Shijiazhuang	Taiyuan	Hohehot	Shenyang	Changchun	Harbin	Shanghai	Nanjing	Hangzhou	Hefei	Fuzhou	Nanchang	Jinan	Zhengzhou	Wuhan	Changsha	Guangzhou	Nanning	Chongqing	Chengdu	Guiyang	Kunming	Xi'an	Lanzhou	Xining	Yinchuan	Urumchi
Beijing	9496688	15552378		Beijing	0	137	277	508	667	741	1046	1288	1463	1160	1589	1074	2334	1449	497	689	1225	1587	2294	2566	2087	2042	2539	3178	1159	1811	2092	1343	3768
Tianjin	5313702	8856234		Tianjin	137	0	419	650	804	728	1033	1275	1326	1023	1452	973	2197	1444	360	831	1367	1729	2436	2708	2230	2185	2681	3320	1301	1948	2235	1480	3911
Shijiazhuang	1930579	2756871		Shijiazhuang	277	419	0	231	871	1126	1431	1673	1267	964	1393	914	1915	1293	301	412	948	1310	2017	2289	1810	1765	2262	2901	923	1599	1815	1547	3491
Taiyuan	2538336	3059130		Taiyuan	508	650	231	0	640	1255	1560	1802	1498	1195	1624	1145	2521	1544	532	577	1179	1537	2243	2515	1997	1493	2460	2593	651	1327	1543	1316	3219
Hohehot	990954	1436617		Hohehot	667	804	871	640	0	1408	1713	1955	2130	1827	2256	1777	3303	2674	1164	1362	1898	2256	2962	3234	2637	2133	3100	3233	1291	1144	1360	676	3036
Shenyang	4344933	5666061		Shenyang	741	728	1126	1255	1408	0	305	547	2054	1751	2180	1701	2925	2151	1088	1538	1972	2334	3041	3313	2834	2789	3286	3925	1906	2552	2839	2084	4515
Changchun	2696430	3289985		Changchun	1046	1033	1431	1560	1713	305	0	242	2359	2056	2485	2006	3230	2456	1393	1843	2277	2639	3346	3618	3139	3094	3591	4230	2211	2857	3144	2389	4820
Harbin	3455065	4660837		Harbin	1288	1275	1673	1802	1955	547	242	0	2601	2298	2727	2248	3472	2698	1635	2085	2519	2881	3588	3860	3381	3336	3833	4472	2453	3099	3386	2631	5062
Shanghai	12720701	17640842		Shanghai	1463	1326	1267	1498	2130	2054	2359	2601	0	303	201	615	1180	844	966	998	1235	1207	1810	2082	2516	2351	2053	2699	1509	2185	2401	2355	4077
Nanjing	3447184	5637120		Nanjing	1160	1023	964	1195	1827	1751	2056	2298	303	0	429	312	1174	838	663	695	1231	1201	1804	2076	2093	2048	2054	2693	1206	1882	2098	2052	3774
Hangzhou	2451319	4411358		Hangzhou	1589	1452	1393	1624	2256	2180	2485	2727	201	429	0	451	979	643	1092	1124	1202	1006	1609	1881	2315	2552	1852	2498	1635	2311	2527	2481	4065
Hefei	1462828	3076276		Hefei	1074	973	914	1145	1777	1701	2006	2248	615	312	451	0	1196	478	613	645	1181	1226	1829	2210	2043	1998	2076	3098	1156	1832	2048	2002	3724
Fuzhou	1981083	2675178		Fuzhou	2334	2197	1915	2521	3303	2925	3230	3472	1180	1174	979	1196	0	622	1837	1649	1013	985	1588	1860	2301	2805	1838	2477	2389	3065	3281	3235	4957
Nanchang	1669679	1917438		Nanchang	1449	1444	1293	1544	2674	2151	2456	2698	844	838	643	478	622	0	1137	927	391	419	1022	1294	1735	2239	1272	1911	1412	2088	2304	2258	4391
Jinan	2585986	3362744		Jinan	497	360	301	532	1164	1088	1393	1635	966	663	1092	613	1837	1137	0	666	1202	1564	2156	2428	2064	2019	2516	3119	1177	1853	2069	1840	3745
Zhengzhou	2490838	3627841		Zhengzhou	689	831	412	577	1362	1538	1843	2085	998	695	1124	645	1649	927	666	0	536	898	1605	1877	1398	1353	1850	2489	511	1187	1403	1357	3079
Wuhan	6559426	7279628		Wuhan	1225	1367	948	1179	1898	1972	2277	2519	1235	1231	1202	1181	1013	391	1202	536	0	362	1069	1341	1233	1737	1314	1953	1047	1723	1939	1893	3615
Changsha	2122873	2876949		Changsha	1587	1729	1310	1537	2256	2334	2639	2881	1207	1201	1006	1226	985	419	1564	898	362	0	707	979	1419	1923	956	1595	1405	2081	2297	2251	3973
Guangzhou	6868736	9243138		Guangzhou	2294	2436	2017	2243	2962	3041	3346	3588	1810	1804	1609	1829	1588	1022	2156	1605	1069	707	0	1314	2023	2527	1560	2199	2111	2787	3003	2957	4679
Nanning	1354576	2424398		Nanning	2566	2708	2289	2515	3234	3313	3618	3860	2082	2076	1881	2210	1860	1294	2428	1877	1341	979	1314	0	1328	1832	865	1504	2383	3059	3275	3229	4951
Chongqing	5676406	8671016		Chongqing	2087	2230	1810	1997	2637	2834	3139	3381	2516	2093	2315	2043	2301	1735	2064	1398	1233	1419	2023	1328	0	504	463	1102	1346	1676	1892	1846	3530
Chengdu	3821511	5893208		Chengdu	2042	2185	1765	1493	2133	2789	3094	3336	2351	2048	2552	1998	2805	2239	2019	1353	1737	1923	2527	1832	504	0	967	1100	842	1172	1388	1342	3026
Guiyang	1829565	2430475		Guiyang	2539	2681	2262	2460	3100	3286	3591	3833	2053	2054	1852	2076	1838	1272	2516	1850	1314	956	1560	865	463	967	0	639	1809	2139	2355	2309	3993
Kunming	2478580	3143524		Kunming	3178	3320	2901	2593	3233	3925	4230	4472	2699	2693	2498	3098	2477	1911	3119	2489	1953	1595	2199	1504	1102	1100	639	0	1942	2272	2488	2442	4126
Xi'an	3645322	4884116		Xi'an	1159	1301	923	651	1291	1906	2211	2453	1509	1206	1635	1156	2389	1412	1177	511	1047	1405	2111	2383	1346	842	1809	1942	0	676	892	846	2568
Lanzhou	1815338	2381164		Lanzhou	1811	1948	1599	1327	1144	2552	2857	3099	2185	1882	2311	1832	3065	2088	1853	1187	1723	2081	2787	3059	1676	1172	2139	2272	676	0	216	468	1892
Xining	854466	1141081		Xining	2092	2235	1815	1543	1360	2839	3144	3386	2401	2098	2527	2048	3281	2304	2069	1403	1939	2297	3003	3275	1892	1388	2355	2488	892	216	0	684	2108
Yinchuan	578362	1120306		Yinchuan	1343	1480	1547	1316	676	2084	2389	2631	2355	2052	2481	2002	3235	2258	1840	1357	1893	2251	2957	3229	1846	1342	2309	2442	846	468	684	0	2008
Urumchi	1727712	2787993		Urumchi	3768	3911	3491	3219	3036	4515	4820	5062	4077	3774	4065	3724	4957	4391	3745	3079	3615	3973	4679	4951	3530	3026	3993	4126	2568	1892	2108	2008	0

## Sheet: Method 1(D+F)
City	Population size in 2010 (x)	Utilized variable (y)	Standardized variable (P)	Standardized variable (S)	Distance Matrix		Beijing	Tianjin	Shijiazhuang	Taiyuan	Hohehot	Shenyang	Changchun	Harbin	Shanghai	Nanjing	Hangzhou	Hefei	Fuzhou	Nanchang	Jinan	Zhengzhou	Wuhan	Changsha	Guangzhou	Nanning	Chongqing	Chengdu	Guiyang	Kunming	Xi'an	Lanzhou	Xining	Yinchuan	Urumchi	Unit	r	N	wN	Getis G	Moran I	Geary C		Cumulative autocorrelation
Beijing	15552378	0.109598	2.75231	2.70444		Beijing		137	277	508	667	741	1046	1288	1463	1160	1589	1074	2334	1449	497	689	1225	1587	2294	2566	2087	2042	2539	3178	1159	1811	2092	1343	3768	1	5150	841	1	0.00118906	7.70372e-33	0.965517		r	N	wN	Getis G	Moran I	Geary C
Tianjin	8856234	0.0624101	1.02329	1.00549		Tianjin	137		419	650	804	728	1033	1275	1326	1023	1452	973	2197	1444	360	831	1367	1729	2436	2708	2230	2185	2681	3320	1301	1948	2235	1480	3911	1								150	31	0.0697631	8.29526e-05	0.0411805	0.00343212
Shijiazhuang	2756871	0.0194277	-0.551633	-0.542039		Shijiazhuang	277	419		231	871	1126	1431	1673	1267	964	1393	914	1915	1293	301	412	948	1310	2017	2289	1810	1765	2262	2901	923	1599	1815	1547	3491	1								250	39	0.0801228	9.52708e-05	0.0423814	0.0170974
Taiyuan	3059130	0.0215578	-0.473587	-0.46535		Taiyuan	508	650	231		640	1255	1560	1802	1498	1195	1624	1145	2521	1544	532	577	1179	1537	2243	2515	1997	1493	2460	2593	651	1327	1543	1316	3219	1								350	49	0.0987527	0.000117423	0.040382	0.0416211
Hohehot	1436617	0.0101239	-0.892537	-0.877014		Hohehot	667	804	871	640		1408	1713	1955	2130	1827	2256	1777	3303	2674	1164	1362	1898	2256	2962	3234	2637	2133	3100	3233	1291	1144	1360	676	3036	1								450	63	0.111613	0.000132715	0.0375121	0.0507068
Shenyang	5666061	0.0399289	0.199551	0.196081		Shenyang	741	728	1126	1255	1408		305	547	2054	1751	2180	1701	2925	2151	1088	1538	1972	2334	3041	3313	2834	2789	3286	3925	1906	2552	2839	2084	4515	1								550	85	0.138927	0.000165193	0.0333881	0.079186
Changchun	3289985	0.0231846	-0.413978	-0.406777		Changchun	1046	1033	1431	1560	1713	305		242	2359	2056	2485	2006	3230	2456	1393	1843	2277	2639	3346	3618	3139	3094	3591	4230	2211	2857	3144	2389	4820	1								650	103	0.152791	0.000181678	0.0326989	0.0988102
Harbin	4660837	0.032845	-0.0600085	-0.0589648		Harbin	1288	1275	1673	1802	1955	547	242		2601	2298	2727	2248	3472	2698	1635	2085	2519	2881	3588	3860	3381	3336	3833	4472	2453	3099	3386	2631	5062	1								750	127	0.185043	0.000220027	0.0294155	0.137761
Shanghai	17640842	0.124315	3.29157	3.23432		Shanghai	1463	1326	1267	1498	2130	2054	2359	2601		303	201	615	1180	844	966	998	1235	1207	1810	2082	2516	2351	2053	2699	1509	2185	2401	2355	4077	1								850	139	0.197333	0.000234641	0.0200867	0.165213
Nanjing	5637120	0.0397249	0.192078	0.188738		Nanjing	1160	1023	964	1195	1827	1751	2056	2298	303		429	312	1174	838	663	695	1231	1201	1804	2076	2093	2048	2054	2693	1206	1882	2098	2052	3774	1								950	155	0.204766	0.000243479	0.0230389	0.168606
Hangzhou	4411358	0.0310869	-0.124427	-0.122263		Hangzhou	1589	1452	1393	1624	2256	2180	2485	2727	201	429		451	979	643	1092	1124	1202	1006	1609	1881	2315	2552	1852	2498	1635	2311	2527	2481	4065	1								1050	187	0.247431	0.00029421	0.0120681	0.22464
Hefei	3076276	0.0216786	-0.46916	-0.461		Hefei	1074	973	914	1145	1777	1701	2006	2248	615	312	451		1196	478	613	645	1181	1226	1829	2210	2043	1998	2076	3098	1156	1832	2048	2002	3724	1								1150	209	0.271834	0.000323227	0.0117093	0.24118
Fuzhou	2675178	0.018852	-0.572727	-0.562766		Fuzhou	2334	2197	1915	2521	3303	2925	3230	3472	1180	1174	979	1196		622	1837	1649	1013	985	1588	1860	2301	2805	1838	2477	2389	3065	3281	3235	4957	1								1250	255	0.357323	0.000424878	0.0142696	0.313173
Nanchang	1917438	0.0135122	-0.768384	-0.75502		Nanchang	1449	1444	1293	1544	2674	2151	2456	2698	844	838	643	478	622		1137	927	391	419	1022	1294	1735	2239	1272	1911	1412	2088	2304	2258	4391	1								1350	295	0.413401	0.000491559	0.0110152	0.378454
Jinan	3362744	0.0236973	-0.39519	-0.388317		Jinan	497	360	301	532	1164	1088	1393	1635	966	663	1092	613	1837	1137		666	1202	1564	2156	2428	2064	2019	2516	3119	1177	1853	2069	1840	3745	1								1450	329	0.440683	0.000523999	0.00779304	0.40711
Zhengzhou	3627841	0.0255655	-0.326739	-0.321057		Zhengzhou	689	831	412	577	1362	1538	1843	2085	998	695	1124	645	1649	927	666		536	898	1605	1877	1398	1353	1850	2489	511	1187	1403	1357	3079	1								1550	353	0.493415	0.000586701	0.0269983	0.44383
Wuhan	7279628	0.0512997	0.616192	0.605475		Wuhan	1225	1367	948	1179	1898	1972	2277	2519	1235	1231	1202	1181	1013	391	1202	536		362	1069	1341	1233	1737	1314	1953	1047	1723	1939	1893	3615	1								1650	381	0.526252	0.000625746	0.0213508	0.477078
Changsha	2876949	0.0202739	-0.520628	-0.511573		Changsha	1587	1729	1310	1537	2256	2334	2639	2881	1207	1201	1006	1226	985	419	1564	898	362		707	979	1419	1923	956	1595	1405	2081	2297	2251	3973	1								1750	397	0.541944	0.000644405	0.0169593	0.489372
Guangzhou	9243138	0.0651366	1.12319	1.10366		Guangzhou	2294	2436	2017	2243	2962	3041	3346	3588	1810	1804	1609	1829	1588	1022	2156	1605	1069	707		1314	2023	2527	1560	2199	2111	2787	3003	2957	4679	1								1850	437	0.588214	0.000699422	0.0223768	0.523665
Nanning	2424398	0.0170848	-0.637482	-0.626394		Nanning	2566	2708	2289	2515	3234	3313	3618	3860	2082	2076	1881	2210	1860	1294	2428	1877	1341	979	1314		1328	1832	865	1504	2383	3059	3275	3229	4951	1								1950	471	0.607686	0.000722576	0.0185464	0.542322
Chongqing	8671016	0.0611048	0.975464	0.958498		Chongqing	2087	2230	1810	1997	2637	2834	3139	3381	2516	2093	2315	2043	2301	1735	2064	1398	1233	1419	2023	1328		504	463	1102	1346	1676	1892	1846	3530	1								2050	501	0.648674	0.000771312	0.0224157	0.561719
Chengdu	5893208	0.0415296	0.258203	0.253712		Chengdu	2042	2185	1765	1493	2133	2789	3094	3336	2351	2048	2552	1998	2805	2239	2019	1353	1737	1923	2527	1832	504		967	1100	842	1172	1388	1342	3026	1								2150	547	0.709141	0.000843212	0.00980894	0.661008
Guiyang	2430475	0.0171276	-0.635912	-0.624852		Guiyang	2539	2681	2262	2460	3100	3286	3591	3833	2053	2054	1852	2076	1838	1272	2516	1850	1314	956	1560	865	463	967		639	1809	2139	2355	2309	3993	1								2250	575	0.746707	0.00088788	0.000339863	0.698234
Kunming	3143524	0.0221525	-0.451795	-0.443937		Kunming	3178	3320	2901	2593	3233	3925	4230	4472	2699	2693	2498	3098	2477	1911	3119	2489	1953	1595	2199	1504	1102	1100	639		1942	2272	2488	2442	4126	1								2350	611	0.78333	0.000931427	0.0128026	0.721907
Xi'an	4884116	0.0344185	-0.00235544	-0.00231447		Xi'an	1159	1301	923	651	1291	1906	2211	2453	1509	1206	1635	1156	2389	1412	1177	511	1047	1405	2111	2383	1346	842	1809	1942		676	892	846	2568	1								2450	633	0.815788	0.000970021	0.0031836	0.791681
Lanzhou	2381164	0.0167801	-0.648645	-0.637363		Lanzhou	1811	1948	1599	1327	1144	2552	2857	3099	2185	1882	2311	1832	3065	2088	1853	1187	1723	2081	2787	3059	1676	1172	2139	2272	676		216	468	1892	1								2550	667	0.855636	0.0010174	0.0135309	0.814899
Xining	1141081	0.00804122	-0.968848	-0.951997		Xining	2092	2235	1815	1543	1360	2839	3144	3386	2401	2098	2527	2048	3281	2304	2069	1403	1939	2297	3003	3275	1892	1388	2355	2488	892	216		684	2108	1								2650	685	0.876472	0.00104218	0.00759742	0.847296
Yinchuan	1120306	0.00789482	-0.974212	-0.957268		Yinchuan	1343	1480	1547	1316	676	2084	2389	2631	2355	2052	2481	2002	3235	2258	1840	1357	1893	2251	2957	3229	1846	1342	2309	2442	846	468	684		2008	1								2750	699	0.891214	0.00105971	0.00251404	0.870785
Urumchi	2787993	0.019647	-0.543597	-0.534143		Urumchi	3768	3911	3491	3219	3036	4515	4820	5062	4077	3774	4065	3724	4957	4391	3745	3079	3615	3973	4679	4951	3530	3026	3993	4126	2568	1892	2108	2008		1								2850	709	0.903804	0.00107468	0.000555451	0.877445
Sum	141903906	1	-9.99201e-16	-1.77636e-15																														137	5062									2950	717	0.90828	0.00108	0.00158923	0.878448
Mean	4.89324e+06	0.0344828	-3.44552e-17	-6.12537e-17	V		Beijing	Tianjin	Shijiazhuang	Taiyuan	Hohehot	Shenyang	Changchun	Harbin	Shanghai	Nanjing	Hangzhou	Hefei	Fuzhou	Nanchang	Jinan	Zhengzhou	Wuhan	Changsha	Guangzhou	Nanning	Chongqing	Chengdu	Guiyang	Kunming	Xi'an	Lanzhou	Xining	Yinchuan	Urumchi									3050	729	0.918906	0.00109264	-0.00463185	0.895045
Stdevp	3.8728e+06	0.0272917	1	0.982607		Beijing	1	1	1	1	1	1	1	1	1	1	1	1	1	1	1	1	1	1	1	1	1	1	1	1	1	1	1	1	1									3150	749	0.929708	0.00110548	-0.000232347	0.898671
Stdev	3.94135e+06	0.0277748	1.0177	1		Tianjin	1	1	1	1	1	1	1	1	1	1	1	1	1	1	1	1	1	1	1	1	1	1	1	1	1	1	1	1	1									3250	763	0.937647	0.00111492	0.00310244	0.911105
Global Getis' G	0.00118906					Shijiazhuang	1	1	1	1	1	1	1	1	1	1	1	1	1	1	1	1	1	1	1	1	1	1	1	1	1	1	1	1	1									3350	779	0.949853	0.00112943	0.0042601	0.918462
						Taiyuan	1	1	1	1	1	1	1	1	1	1	1	1	1	1	1	1	1	1	1	1	1	1	1	1	1	1	1	1	1									3450	783	0.954395	0.00113483	0.00425915	0.920641
						Hohehot	1	1	1	1	1	1	1	1	1	1	1	1	1	1	1	1	1	1	1	1	1	1	1	1	1	1	1	1	1									3550	789	0.958798	0.00114007	0.00379298	0.923592
						Shenyang	1	1	1	1	1	1	1	1	1	1	1	1	1	1	1	1	1	1	1	1	1	1	1	1	1	1	1	1	1									3650	797	0.966679	0.00114944	0.00408976	0.926857
						Changchun	1	1	1	1	1	1	1	1	1	1	1	1	1	1	1	1	1	1	1	1	1	1	1	1	1	1	1	1	1									3750	801	0.968462	0.00115156	0.00520714	0.926889
						Harbin	1	1	1	1	1	1	1	1	1	1	1	1	1	1	1	1	1	1	1	1	1	1	1	1	1	1	1	1	1									3850	807	0.975454	0.00115987	0.00149156	0.940362
						Shanghai	1	1	1	1	1	1	1	1	1	1	1	1	1	1	1	1	1	1	1	1	1	1	1	1	1	1	1	1	1									3950	813	0.980798	0.00116623	4.52879e-05	0.944051
						Nanjing	1	1	1	1	1	1	1	1	1	1	1	1	1	1	1	1	1	1	1	1	1	1	1	1	1	1	1	1	1									4050	817	0.982268	0.00116798	0.00154039	0.944061
						Hangzhou	1	1	1	1	1	1	1	1	1	1	1	1	1	1	1	1	1	1	1	1	1	1	1	1	1	1	1	1	1									4150	823	0.989244	0.00117627	-0.00196985	0.961159
						Hefei	1	1	1	1	1	1	1	1	1	1	1	1	1	1	1	1	1	1	1	1	1	1	1	1	1	1	1	1	1									4250	825	0.990272	0.00117749	-0.00152506	0.961161
						Fuzhou	1	1	1	1	1	1	1	1	1	1	1	1	1	1	1	1	1	1	1	1	1	1	1	1	1	1	1	1	1									4350	825	0.990272	0.00117749	-0.00152506	0.961161
						Nanchang	1	1	1	1	1	1	1	1	1	1	1	1	1	1	1	1	1	1	1	1	1	1	1	1	1	1	1	1	1									4450	827	0.990803	0.00117812	-0.000531738	0.961219
						Jinan	1	1	1	1	1	1	1	1	1	1	1	1	1	1	1	1	1	1	1	1	1	1	1	1	1	1	1	1	1									4550	831	0.993827	0.00118172	-0.000725232	0.962029
						Zhengzhou	1	1	1	1	1	1	1	1	1	1	1	1	1	1	1	1	1	1	1	1	1	1	1	1	1	1	1	1	1									4650	831	0.993827	0.00118172	-0.000725232	0.962029
						Wuhan	1	1	1	1	1	1	1	1	1	1	1	1	1	1	1	1	1	1	1	1	1	1	1	1	1	1	1	1	1									4750	833	0.996386	0.00118476	-0.00217723	0.965218
						Changsha	1	1	1	1	1	1	1	1	1	1	1	1	1	1	1	1	1	1	1	1	1	1	1	1	1	1	1	1	1									4850	835	0.997297	0.00118585	-0.00164206	0.965238
						Guangzhou	1	1	1	1	1	1	1	1	1	1	1	1	1	1	1	1	1	1	1	1	1	1	1	1	1	1	1	1	1									4950	835	0.997297	0.00118585	-0.00164206	0.965238
						Nanning	1	1	1	1	1	1	1	1	1	1	1	1	1	1	1	1	1	1	1	1	1	1	1	1	1	1	1	1	1									5050	839	0.998709	0.00118753	-7.75754e-05	0.965249
						Chongqing	1	1	1	1	1	1	1	1	1	1	1	1	1	1	1	1	1	1	1	1	1	1	1	1	1	1	1	1	1									5150	841	1	0.00118906	7.70372e-33	0.965517
						Chengdu	1	1	1	1	1	1	1	1	1	1	1	1	1	1	1	1	1	1	1	1	1	1	1	1	1	1	1	1	1												0.00118906		0.965517
						Guiyang	1	1	1	1	1	1	1	1	1	1	1	1	1	1	1	1	1	1	1	1	1	1	1	1	1	1	1	1	1
						Kunming	1	1	1	1	1	1	1	1	1	1	1	1	1	1	1	1	1	1	1	1	1	1	1	1	1	1	1	1	1
						Xi'an	1	1	1	1	1	1	1	1	1	1	1	1	1	1	1	1	1	1	1	1	1	1	1	1	1	1	1	1	1
						Lanzhou	1	1	1	1	1	1	1	1	1	1	1	1	1	1	1	1	1	1	1	1	1	1	1	1	1	1	1	1	1
						Xining	1	1	1	1	1	1	1	1	1	1	1	1	1	1	1	1	1	1	1	1	1	1	1	1	1	1	1	1	1
						Yinchuan	1	1	1	1	1	1	1	1	1	1	1	1	1	1	1	1	1	1	1	1	1	1	1	1	1	1	1	1	1
						Urumchi	1	1	1	1	1	1	1	1	1	1	1	1	1	1	1	1	1	1	1	1	1	1	1	1	1	1	1	1	1
																																			841
					W		Beijing	Tianjin	Shijiazhuang	Taiyuan	Hohehot	Shenyang	Changchun	Harbin	Shanghai	Nanjing	Hangzhou	Hefei	Fuzhou	Nanchang	Jinan	Zhengzhou	Wuhan	Changsha	Guangzhou	Nanning	Chongqing	Chengdu	Guiyang	Kunming	Xi'an	Lanzhou	Xining	Yinchuan	Urumchi
						Beijing	0.00118906	0.00118906	0.00118906	0.00118906	0.00118906	0.00118906	0.00118906	0.00118906	0.00118906	0.00118906	0.00118906	0.00118906	0.00118906	0.00118906	0.00118906	0.00118906	0.00118906	0.00118906	0.00118906	0.00118906	0.00118906	0.00118906	0.00118906	0.00118906	0.00118906	0.00118906	0.00118906	0.00118906	0.00118906
						Tianjin	0.00118906	0.00118906	0.00118906	0.00118906	0.00118906	0.00118906	0.00118906	0.00118906	0.00118906	0.00118906	0.00118906	0.00118906	0.00118906	0.00118906	0.00118906	0.00118906	0.00118906	0.00118906	0.00118906	0.00118906	0.00118906	0.00118906	0.00118906	0.00118906	0.00118906	0.00118906	0.00118906	0.00118906	0.00118906
						Shijiazhuang	0.00118906	0.00118906	0.00118906	0.00118906	0.00118906	0.00118906	0.00118906	0.00118906	0.00118906	0.00118906	0.00118906	0.00118906	0.00118906	0.00118906	0.00118906	0.00118906	0.00118906	0.00118906	0.00118906	0.00118906	0.00118906	0.00118906	0.00118906	0.00118906	0.00118906	0.00118906	0.00118906	0.00118906	0.00118906
						Taiyuan	0.00118906	0.00118906	0.00118906	0.00118906	0.00118906	0.00118906	0.00118906	0.00118906	0.00118906	0.00118906	0.00118906	0.00118906	0.00118906	0.00118906	0.00118906	0.00118906	0.00118906	0.00118906	0.00118906	0.00118906	0.00118906	0.00118906	0.00118906	0.00118906	0.00118906	0.00118906	0.00118906	0.00118906	0.00118906
						Hohehot	0.00118906	0.00118906	0.00118906	0.00118906	0.00118906	0.00118906	0.00118906	0.00118906	0.00118906	0.00118906	0.00118906	0.00118906	0.00118906	0.00118906	0.00118906	0.00118906	0.00118906	0.00118906	0.00118906	0.00118906	0.00118906	0.00118906	0.00118906	0.00118906	0.00118906	0.00118906	0.00118906	0.00118906	0.00118906
						Shenyang	0.00118906	0.00118906	0.00118906	0.00118906	0.00118906	0.00118906	0.00118906	0.00118906	0.00118906	0.00118906	0.00118906	0.00118906	0.00118906	0.00118906	0.00118906	0.00118906	0.00118906	0.00118906	0.00118906	0.00118906	0.00118906	0.00118906	0.00118906	0.00118906	0.00118906	0.00118906	0.00118906	0.00118906	0.00118906
						Changchun	0.00118906	0.00118906	0.00118906	0.00118906	0.00118906	0.00118906	0.00118906	0.00118906	0.00118906	0.00118906	0.00118906	0.00118906	0.00118906	0.00118906	0.00118906	0.00118906	0.00118906	0.00118906	0.00118906	0.00118906	0.00118906	0.00118906	0.00118906	0.00118906	0.00118906	0.00118906	0.00118906	0.00118906	0.00118906
						Harbin	0.00118906	0.00118906	0.00118906	0.00118906	0.00118906	0.00118906	0.00118906	0.00118906	0.00118906	0.00118906	0.00118906	0.00118906	0.00118906	0.00118906	0.00118906	0.00118906	0.00118906	0.00118906	0.00118906	0.00118906	0.00118906	0.00118906	0.00118906	0.00118906	0.00118906	0.00118906	0.00118906	0.00118906	0.00118906
						Shanghai	0.00118906	0.00118906	0.00118906	0.00118906	0.00118906	0.00118906	0.00118906	0.00118906	0.00118906	0.00118906	0.00118906	0.00118906	0.00118906	0.00118906	0.00118906	0.00118906	0.00118906	0.00118906	0.00118906	0.00118906	0.00118906	0.00118906	0.00118906	0.00118906	0.00118906	0.00118906	0.00118906	0.00118906	0.00118906
						Nanjing	0.00118906	0.00118906	0.00118906	0.00118906	0.00118906	0.00118906	0.00118906	0.00118906	0.00118906	0.00118906	0.00118906	0.00118906	0.00118906	0.00118906	0.00118906	0.00118906	0.00118906	0.00118906	0.00118906	0.00118906	0.00118906	0.00118906	0.00118906	0.00118906	0.00118906	0.00118906	0.00118906	0.00118906	0.00118906
						Hangzhou	0.00118906	0.00118906	0.00118906	0.00118906	0.00118906	0.00118906	0.00118906	0.00118906	0.00118906	0.00118906	0.00118906	0.00118906	0.00118906	0.00118906	0.00118906	0.00118906	0.00118906	0.00118906	0.00118906	0.00118906	0.00118906	0.00118906	0.00118906	0.00118906	0.00118906	0.00118906	0.00118906	0.00118906	0.00118906
						Hefei	0.00118906	0.00118906	0.00118906	0.00118906	0.00118906	0.00118906	0.00118906	0.00118906	0.00118906	0.00118906	0.00118906	0.00118906	0.00118906	0.00118906	0.00118906	0.00118906	0.00118906	0.00118906	0.00118906	0.00118906	0.00118906	0.00118906	0.00118906	0.00118906	0.00118906	0.00118906	0.00118906	0.00118906	0.00118906
						Fuzhou	0.00118906	0.00118906	0.00118906	0.00118906	0.00118906	0.00118906	0.00118906	0.00118906	0.00118906	0.00118906	0.00118906	0.00118906	0.00118906	0.00118906	0.00118906	0.00118906	0.00118906	0.00118906	0.00118906	0.00118906	0.00118906	0.00118906	0.00118906	0.00118906	0.00118906	0.00118906	0.00118906	0.00118906	0.00118906
						Nanchang	0.00118906	0.00118906	0.00118906	0.00118906	0.00118906	0.00118906	0.00118906	0.00118906	0.00118906	0.00118906	0.00118906	0.00118906	0.00118906	0.00118906	0.00118906	0.00118906	0.00118906	0.00118906	0.00118906	0.00118906	0.00118906	0.00118906	0.00118906	0.00118906	0.00118906	0.00118906	0.00118906	0.00118906	0.00118906
						Jinan	0.00118906	0.00118906	0.00118906	0.00118906	0.00118906	0.00118906	0.00118906	0.00118906	0.00118906	0.00118906	0.00118906	0.00118906	0.00118906	0.00118906	0.00118906	0.00118906	0.00118906	0.00118906	0.00118906	0.00118906	0.00118906	0.00118906	0.00118906	0.00118906	0.00118906	0.00118906	0.00118906	0.00118906	0.00118906
						Zhengzhou	0.00118906	0.00118906	0.00118906	0.00118906	0.00118906	0.00118906	0.00118906	0.00118906	0.00118906	0.00118906	0.00118906	0.00118906	0.00118906	0.00118906	0.00118906	0.00118906	0.00118906	0.00118906	0.00118906	0.00118906	0.00118906	0.00118906	0.00118906	0.00118906	0.00118906	0.00118906	0.00118906	0.00118906	0.00118906
						Wuhan	0.00118906	0.00118906	0.00118906	0.00118906	0.00118906	0.00118906	0.00118906	0.00118906	0.00118906	0.00118906	0.00118906	0.00118906	0.00118906	0.00118906	0.00118906	0.00118906	0.00118906	0.00118906	0.00118906	0.00118906	0.00118906	0.00118906	0.00118906	0.00118906	0.00118906	0.00118906	0.00118906	0.00118906	0.00118906
						Changsha	0.00118906	0.00118906	0.00118906	0.00118906	0.00118906	0.00118906	0.00118906	0.00118906	0.00118906	0.00118906	0.00118906	0.00118906	0.00118906	0.00118906	0.00118906	0.00118906	0.00118906	0.00118906	0.00118906	0.00118906	0.00118906	0.00118906	0.00118906	0.00118906	0.00118906	0.00118906	0.00118906	0.00118906	0.00118906
						Guangzhou	0.00118906	0.00118906	0.00118906	0.00118906	0.00118906	0.00118906	0.00118906	0.00118906	0.00118906	0.00118906	0.00118906	0.00118906	0.00118906	0.00118906	0.00118906	0.00118906	0.00118906	0.00118906	0.00118906	0.00118906	0.00118906	0.00118906	0.00118906	0.00118906	0.00118906	0.00118906	0.00118906	0.00118906	0.00118906
						Nanning	0.00118906	0.00118906	0.00118906	0.00118906	0.00118906	0.00118906	0.00118906	0.00118906	0.00118906	0.00118906	0.00118906	0.00118906	0.00118906	0.00118906	0.00118906	0.00118906	0.00118906	0.00118906	0.00118906	0.00118906	0.00118906	0.00118906	0.00118906	0.00118906	0.00118906	0.00118906	0.00118906	0.00118906	0.00118906
						Chongqing	0.00118906	0.00118906	0.00118906	0.00118906	0.00118906	0.00118906	0.00118906	0.00118906	0.00118906	0.00118906	0.00118906	0.00118906	0.00118906	0.00118906	0.00118906	0.00118906	0.00118906	0.00118906	0.00118906	0.00118906	0.00118906	0.00118906	0.00118906	0.00118906	0.00118906	0.00118906	0.00118906	0.00118906	0.00118906
						Chengdu	0.00118906	0.00118906	0.00118906	0.00118906	0.00118906	0.00118906	0.00118906	0.00118906	0.00118906	0.00118906	0.00118906	0.00118906	0.00118906	0.00118906	0.00118906	0.00118906	0.00118906	0.00118906	0.00118906	0.00118906	0.00118906	0.00118906	0.00118906	0.00118906	0.00118906	0.00118906	0.00118906	0.00118906	0.00118906
						Guiyang	0.00118906	0.00118906	0.00118906	0.00118906	0.00118906	0.00118906	0.00118906	0.00118906	0.00118906	0.00118906	0.00118906	0.00118906	0.00118906	0.00118906	0.00118906	0.00118906	0.00118906	0.00118906	0.00118906	0.00118906	0.00118906	0.00118906	0.00118906	0.00118906	0.00118906	0.00118906	0.00118906	0.00118906	0.00118906
						Kunming	0.00118906	0.00118906	0.00118906	0.00118906	0.00118906	0.00118906	0.00118906	0.00118906	0.00118906	0.00118906	0.00118906	0.00118906	0.00118906	0.00118906	0.00118906	0.00118906	0.00118906	0.00118906	0.00118906	0.00118906	0.00118906	0.00118906	0.00118906	0.00118906	0.00118906	0.00118906	0.00118906	0.00118906	0.00118906
						Xi'an	0.00118906	0.00118906	0.00118906	0.00118906	0.00118906	0.00118906	0.00118906	0.00118906	0.00118906	0.00118906	0.00118906	0.00118906	0.00118906	0.00118906	0.00118906	0.00118906	0.00118906	0.00118906	0.00118906	0.00118906	0.00118906	0.00118906	0.00118906	0.00118906	0.00118906	0.00118906	0.00118906	0.00118906	0.00118906
						Lanzhou	0.00118906	0.00118906	0.00118906	0.00118906	0.00118906	0.00118906	0.00118906	0.00118906	0.00118906	0.00118906	0.00118906	0.00118906	0.00118906	0.00118906	0.00118906	0.00118906	0.00118906	0.00118906	0.00118906	0.00118906	0.00118906	0.00118906	0.00118906	0.00118906	0.00118906	0.00118906	0.00118906	0.00118906	0.00118906
						Xining	0.00118906	0.00118906	0.00118906	0.00118906	0.00118906	0.00118906	0.00118906	0.00118906	0.00118906	0.00118906	0.00118906	0.00118906	0.00118906	0.00118906	0.00118906	0.00118906	0.00118906	0.00118906	0.00118906	0.00118906	0.00118906	0.00118906	0.00118906	0.00118906	0.00118906	0.00118906	0.00118906	0.00118906	0.00118906
						Yinchuan	0.00118906	0.00118906	0.00118906	0.00118906	0.00118906	0.00118906	0.00118906	0.00118906	0.00118906	0.00118906	0.00118906	0.00118906	0.00118906	0.00118906	0.00118906	0.00118906	0.00118906	0.00118906	0.00118906	0.00118906	0.00118906	0.00118906	0.00118906	0.00118906	0.00118906	0.00118906	0.00118906	0.00118906	0.00118906
						Urumchi	0.00118906	0.00118906	0.00118906	0.00118906	0.00118906	0.00118906	0.00118906	0.00118906	0.00118906	0.00118906	0.00118906	0.00118906	0.00118906	0.00118906	0.00118906	0.00118906	0.00118906	0.00118906	0.00118906	0.00118906	0.00118906	0.00118906	0.00118906	0.00118906	0.00118906	0.00118906	0.00118906	0.00118906	0.00118906
																																			1
					(x-y)^2	Standardized variable (S)	2.70444	1.00549	-0.542039	-0.46535	-0.877014	0.196081	-0.406777	-0.0589648	3.23432	0.188738	-0.122263	-0.461	-0.562766	-0.75502	-0.388317	-0.321057	0.605475	-0.511573	1.10366	-0.626394	0.958498	0.253712	-0.624852	-0.443937	-0.00231447	-0.637363	-0.951997	-0.957268	-0.534143
					Standardized variable (S)		Beijing	Tianjin	Shijiazhuang	Taiyuan	Hohehot	Shenyang	Changchun	Harbin	Shanghai	Nanjing	Hangzhou	Hefei	Fuzhou	Nanchang	Jinan	Zhengzhou	Wuhan	Changsha	Guangzhou	Nanning	Chongqing	Chengdu	Guiyang	Kunming	Xi'an	Lanzhou	Xining	Yinchuan	Urumchi
					2.70444	Beijing	0	2.88642	10.5396	10.0475	12.8268	6.29185	9.67965	7.63639	0.280778	6.32874	7.99023	10.02	10.6746	11.9678	9.56513	9.15361	4.40564	10.3427	2.5625	11.0944	3.0483	6.00605	11.0842	9.91226	7.3265	11.1676	13.3695	13.4081	10.4884
					1.00549	Tianjin	2.88642	0	2.39485	2.16337	3.54383	0.655146	1.9945	1.13307	4.96769	0.667086	1.27183	2.1506	2.45943	3.0994	1.9427	1.75973	0.160013	2.30148	0.00963642	2.66305	0.00220839	0.565172	2.65802	2.10084	1.01567	2.69897	3.83176	3.85242	2.37047
					-0.542039	Shijiazhuang	10.5396	2.39485	0	0.00588123	0.112208	0.544821	0.0182957	0.233361	14.2609	0.534035	0.176212	0.00656739	0.000429615	0.0453609	0.0236305	0.0488333	1.31679	0.000928189	2.70831	0.00711577	2.25161	0.63322	0.00685802	0.00962392	0.291303	0.00908674	0.168066	0.172415	6.23511e-05
					-0.46535	Taiyuan	10.0475	2.16337	0.00588123	0	0.169467	0.43749	0.00343074	0.165149	13.6876	0.427831	0.117709	1.8925e-05	0.00948993	0.0839088	0.00593407	0.0208206	1.14667	0.00213656	2.46178	0.0259352	2.02734	0.51705	0.025441	0.000458493	0.214402	0.0295887	0.236826	0.241984	0.00473246
					-0.877014	Hohehot	12.8268	3.54383	0.112208	0.169467	0	1.15153	0.221122	0.669204	16.9031	1.13583	0.569649	0.173068	0.0987516	0.0148825	0.238825	0.309089	2.19777	0.133547	3.92306	0.0628103	3.3691	1.27854	0.0635855	0.187555	0.765099	0.0574323	0.00562251	0.00644077	0.117561
					0.196081	Shenyang	6.29185	0.655146	0.544821	0.43749	1.15153	0	0.363438	0.0650482	9.23091	5.39183e-05	0.101342	0.431754	0.575848	0.904592	0.341521	0.267431	0.167604	0.500773	0.823694	0.676465	0.58128	0.00332142	0.673931	0.409623	0.0393606	0.694629	1.31808	1.33021	0.533226
					-0.406777	Changchun	9.67965	1.9945	0.0182957	0.00343074	0.221122	0.363438	0	0.120974	13.2576	0.354638	0.0809486	0.00294005	0.0243325	0.121273	0.000340787	0.00734806	1.02465	0.0109821	2.28141	0.0482315	1.86398	0.436247	0.0475566	0.00138087	0.16359	0.0531699	0.297265	0.30304	0.0162219
					-0.0589648	Harbin	7.63639	1.13307	0.233361	0.165149	0.669204	0.0650482	0.120974	0	10.8457	0.0613565	0.00400661	0.161632	0.253816	0.484493	0.108473	0.0686921	0.44148	0.204854	1.35169	0.321976	1.03523	0.097767	0.320229	0.148204	0.00320926	0.334545	0.797507	0.806949	0.225794
					3.23432	Shanghai	0.280778	4.96769	14.2609	13.6876	16.9031	9.23091	13.2576	10.8457	0	9.27558	11.2667	13.6554	14.4179	15.9148	13.1235	12.6407	6.91084	14.0317	4.53973	14.9051	5.17938	8.88403	14.8932	13.5296	10.4758	14.9899	17.5253	17.5694	14.2013
					0.188738	Nanjing	6.32874	0.667086	0.534035	0.427831	1.13583	5.39183e-05	0.354638	0.0613565	9.27558	0	0.0967212	0.422159	0.564758	0.890679	0.332992	0.25989	0.17367	0.490435	0.837076	0.66444	0.592531	0.0042217	0.661929	0.400278	0.0365009	0.682443	1.30128	1.31333	0.522556
					-0.122263	Hangzhou	7.99023	1.27183	0.176212	0.117709	0.569649	0.101342	0.0809486	0.00400661	11.2667	0.0967212	0	0.114743	0.194043	0.400382	0.0707849	0.039519	0.529602	0.151562	1.50288	0.254149	1.16804	0.141357	0.252596	0.103475	0.0143876	0.265329	0.68846	0.697234	0.169645
					-0.461	Hefei	10.02	2.1506	0.00656739	1.8925e-05	0.173068	0.431754	0.00294005	0.161632	13.6554	0.422159	0.114743	0	0.0103564	0.086448	0.00528277	0.0195841	1.13737	0.00255765	2.44815	0.0273553	2.01497	0.510813	0.0268477	0.000291117	0.210392	0.0311042	0.241079	0.246283	0.00534992
					-0.562766	Fuzhou	10.6746	2.45943	0.000429615	0.00948993	0.0987516	0.575848	0.0243325	0.253816	14.4179	0.564758	0.194043	0.0103564	0	0.0369615	0.0304325	0.0584236	1.36479	0.00262076	2.77696	0.00404851	2.31424	0.666637	0.00385468	0.0141203	0.314106	0.00556475	0.151501	0.155632	0.0008193
					-0.75502	Nanchang	11.9678	3.0994	0.0453609	0.0839088	0.0148825	0.904592	0.121273	0.484493	15.9148	0.890679	0.400382	0.086448	0.0369615	0	0.134471	0.188324	1.85095	0.0592665	3.45468	0.0165446	2.93614	1.01754	0.0169436	0.0967723	0.566566	0.0138431	0.0388001	0.0409044	0.0487867
					-0.388317	Jinan	9.56513	1.9427	0.0236305	0.00593407	0.238825	0.341521	0.000340787	0.108473	13.1235	0.332992	0.0707849	0.00528277	0.0304325	0.134471	0	0.00452396	0.987622	0.015192	2.22598	0.0566807	1.81391	0.412202	0.0559489	0.00309364	0.148998	0.0620241	0.317735	0.323706	0.0212652
					-0.321057	Zhengzhou	9.15361	1.75973	0.0488333	0.0208206	0.309089	0.267431	0.00734806	0.0686921	12.6407	0.25989	0.039519	0.0195841	0.0584236	0.188324	0.00452396	0	0.85846	0.0362965	2.02981	0.093231	1.63726	0.330359	0.0922918	0.0150997	0.101597	0.10005	0.398086	0.404765	0.0454057
					0.605475	Wuhan	4.40564	0.160013	1.31679	1.14667	2.19777	0.167604	1.02465	0.44148	6.91084	0.17367	0.529602	1.13737	1.36479	1.85095	0.987622	0.85846	0	1.2478	0.248185	1.5175	0.124625	0.123737	1.5137	1.10127	0.369408	1.54465	2.42572	2.44217	1.29873
					-0.511573	Changsha	10.3427	2.30148	0.000928189	0.00213656	0.133547	0.500773	0.0109821	0.204854	14.0317	0.490435	0.151562	0.00255765	0.00262076	0.0592665	0.015192	0.0362965	1.2478	0	2.60897	0.0131839	2.16111	0.585661	0.0128322	0.00457455	0.259344	0.0158233	0.193974	0.198644	0.000509401
					1.10366	Guangzhou	2.5625	0.00963642	2.70831	2.46178	3.92306	0.823694	2.28141	1.35169	4.53973	0.837076	1.50288	2.44815	2.77696	3.45468	2.22598	2.02981	0.248185	2.60897	0	2.99308	0.0210711	0.722405	2.98774	2.39505	1.22317	3.03115	4.22571	4.24741	2.68239
					-0.626394	Nanning	11.0944	2.66305	0.00711577	0.0259352	0.0628103	0.676465	0.0482315	0.321976	14.9051	0.66444	0.254149	0.0273553	0.00404851	0.0165446	0.0566807	0.093231	1.5175	0.0131839	2.99308	0	2.51188	0.774587	2.37732e-06	0.0332904	0.389475	0.000120326	0.106017	0.109478	0.00851031
					0.958498	Chongqing	3.0483	0.00220839	2.25161	2.02734	3.3691	0.58128	1.86398	1.03523	5.17938	0.592531	1.16804	2.01497	2.31424	2.93614	1.81391	1.63726	0.124625	2.16111	0.0210711	2.51188	0	0.496722	2.507	1.96682	0.92316	2.54677	3.64999	3.67016	2.22798
					0.253712	Chengdu	6.00605	0.565172	0.63322	0.51705	1.27854	0.00332142	0.436247	0.097767	8.88403	0.0042217	0.141357	0.510813	0.666637	1.01754	0.412202	0.330359	0.123737	0.585661	0.722405	0.774587	0.496722	0	0.771876	0.486715	0.0655497	0.794016	1.45374	1.46647	0.620716
					-0.624852	Guiyang	11.0842	2.65802	0.00685802	0.025441	0.0635855	0.673931	0.0475566	0.320229	14.8932	0.661929	0.252596	0.0268477	0.00385468	0.0169436	0.0559489	0.0922918	1.5137	0.0128322	2.98774	2.37732e-06	2.507	0.771876	0	0.0327302	0.387553	0.00015653	0.107024	0.1105	0.00822821
					-0.443937	Kunming	9.91226	2.10084	0.00962392	0.000458493	0.187555	0.409623	0.00138087	0.148204	13.5296	0.400278	0.103475	0.000291117	0.0141203	0.0967723	0.00309364	0.0150997	1.10127	0.00457455	2.39505	0.0332904	1.96682	0.486715	0.0327302	0	0.195031	0.0374136	0.258125	0.263509	0.008137
					-0.00231447	Xi'an	7.3265	1.01567	0.291303	0.214402	0.765099	0.0393606	0.16359	0.00320926	10.4758	0.0365009	0.0143876	0.210392	0.314106	0.566566	0.148998	0.101597	0.369408	0.259344	1.22317	0.389475	0.92316	0.0655497	0.387553	0.195031	0	0.403287	0.901897	0.911937	0.282841
					-0.637363	Lanzhou	11.1676	2.69897	0.00908674	0.0295887	0.0574323	0.694629	0.0531699	0.334545	14.9899	0.682443	0.265329	0.0311042	0.00556475	0.0138431	0.0620241	0.10005	1.54465	0.0158233	3.03115	0.000120326	2.54677	0.794016	0.00015653	0.0374136	0.403287	0	0.0989945	0.102339	0.0106545
					-0.951997	Xining	13.3695	3.83176	0.168066	0.236826	0.00562251	1.31808	0.297265	0.797507	17.5253	1.30128	0.68846	0.241079	0.151501	0.0388001	0.317735	0.398086	2.42572	0.193974	4.22571	0.106017	3.64999	1.45374	0.107024	0.258125	0.901897	0.0989945	0	2.77838e-05	0.174602
					-0.957268	Yinchuan	13.4081	3.85242	0.172415	0.241984	0.00644077	1.33021	0.30304	0.806949	17.5694	1.31333	0.697234	0.246283	0.155632	0.0409044	0.323706	0.404765	2.44217	0.198644	4.24741	0.109478	3.67016	1.46647	0.1105	0.263509	0.911937	0.102339	2.77838e-05	0	0.179035
					-0.534143	Urumchi	10.4884	2.37047	6.23511e-05	0.00473246	0.117561	0.533226	0.0162219	0.225794	14.2013	0.522556	0.169645	0.00534992	0.0008193	0.0487867	0.0212652	0.0454057	1.29873	0.000509401	2.68239	0.00851031	2.22798	0.620716	0.00822821	0.008137	0.282841	0.0106545	0.174602	0.179035	0
																																			1624
					W		Beijing	Tianjin	Shijiazhuang	Taiyuan	Hohehot	Shenyang	Changchun	Harbin	Shanghai	Nanjing	Hangzhou	Hefei	Fuzhou	Nanchang	Jinan	Zhengzhou	Wuhan	Changsha	Guangzhou	Nanning	Chongqing	Chengdu	Guiyang	Kunming	Xi'an	Lanzhou	Xining	Yinchuan	Urumchi
						Beijing	0	0.00343212	0.0125322	0.0119471	0.0152518	0.00748139	0.0115097	0.00908013	0.000333862	0.00752526	0.00950087	0.0119144	0.0126928	0.0142305	0.0113735	0.0108842	0.00523857	0.0122981	0.00304696	0.013192	0.00362462	0.00714156	0.0131797	0.0117863	0.00871166	0.013279	0.0158972	0.015943	0.0124713
						Tianjin	0.00343212	0	0.00284762	0.00257238	0.00421382	0.000779008	0.00237158	0.00134729	0.00590688	0.000793206	0.00151228	0.00255719	0.00292441	0.00368537	0.00230999	0.00209242	0.000190265	0.0027366	1.14583e-05	0.00316653	2.62591e-06	0.000672023	0.00316055	0.00249803	0.0012077	0.00320924	0.0045562	0.00458077	0.00281864
						Shijiazhuang	0.0125322	0.00284762	0	6.99313e-06	0.000133422	0.000647825	2.17547e-05	0.00027748	0.0169571	0.000635	0.000209527	7.80902e-06	5.10838e-07	5.39368e-05	2.80981e-05	5.80657e-05	0.00156574	1.10367e-06	0.00322035	8.46109e-06	0.0026773	0.000752937	8.15461e-06	1.14434e-05	0.000346376	1.08047e-05	0.00019984	0.000205012	7.41393e-08
						Taiyuan	0.0119471	0.00257238	6.99313e-06	0	0.000201507	0.000520202	4.07936e-06	0.000196372	0.0162754	0.000508716	0.000139963	2.25029e-08	1.12841e-05	9.97726e-05	7.05597e-06	2.47569e-05	0.00136345	2.5405e-06	0.00292721	3.08386e-05	0.00241063	0.000614804	3.02509e-05	5.45176e-07	0.000254937	3.51827e-05	0.0002816	0.000287733	5.62718e-06
						Hohehot	0.0152518	0.00421382	0.000133422	0.000201507	0	0.00136924	0.000262928	0.000795724	0.0200988	0.00135057	0.000677348	0.000205788	0.000117422	1.76962e-05	0.000283977	0.000367525	0.00261328	0.000158796	0.00466475	7.46852e-05	0.00400607	0.00152026	7.5607e-05	0.000223014	0.000909749	6.82905e-05	6.6855e-06	7.65847e-06	0.000139787
						Shenyang	0.00748139	0.000779008	0.000647825	0.000520202	0.00136924	0	0.000432149	7.73462e-05	0.0109761	6.41122e-08	0.000120502	0.000513382	0.000684719	0.00107562	0.000406089	0.000317991	0.000199291	0.00059545	0.000979422	0.000804357	0.000691177	3.94937e-06	0.000801344	0.000487067	4.68021e-05	0.000825956	0.00156728	0.0015817	0.000634038
						Changchun	0.0115097	0.00237158	2.17547e-05	4.07936e-06	0.000262928	0.000432149	0	0.000143845	0.0157641	0.000421686	9.62528e-05	3.4959e-06	2.89328e-05	0.000144201	4.05216e-07	8.73729e-06	0.00121838	1.30584e-05	0.00271274	5.73502e-05	0.00221638	0.000518724	5.65477e-05	1.64194e-06	0.000194519	6.32223e-05	0.000353466	0.000360333	1.92889e-05
						Harbin	0.00908013	0.00134729	0.00027748	0.000196372	0.000795724	7.73462e-05	0.000143845	0	0.0128962	7.29566e-05	4.76411e-06	0.00019219	0.000301802	0.000576091	0.000128981	8.1679e-05	0.000524946	0.000243584	0.00160724	0.000382849	0.00123095	0.000116251	0.000380771	0.000176223	3.81601e-06	0.000397794	0.000948284	0.000959511	0.000268483
						Shanghai	0.000333862	0.00590688	0.0169571	0.0162754	0.0200988	0.0109761	0.0157641	0.0128962	0	0.0110292	0.0133967	0.0162371	0.0171437	0.0189237	0.0156047	0.0150306	0.0082174	0.0166846	0.00539802	0.0177231	0.00615859	0.0105637	0.0177089	0.0160875	0.0124564	0.017824	0.0208386	0.0208911	0.0168862
						Nanjing	0.00752526	0.000793206	0.000635	0.000508716	0.00135057	6.41122e-08	0.000421686	7.29566e-05	0.0110292	0	0.000115007	0.000501972	0.000671532	0.00105907	0.000395948	0.000309025	0.000206504	0.000583157	0.000995335	0.000790059	0.000704555	5.01986e-06	0.000787073	0.000475955	4.34018e-05	0.000811466	0.0015473	0.00156163	0.000621351
						Hangzhou	0.00950087	0.00151228	0.000209527	0.000139963	0.000677348	0.000120502	9.62528e-05	4.76411e-06	0.0133967	0.000115007	0	0.000136436	0.000230729	0.000476078	8.41675e-05	4.69905e-05	0.000629729	0.000180217	0.00178701	0.000302198	0.00138887	0.000168082	0.000300352	0.000123038	1.71077e-05	0.000315492	0.00081862	0.000829054	0.000201718
						Hefei	0.0119144	0.00255719	7.80902e-06	2.25029e-08	0.000205788	0.000513382	3.4959e-06	0.00019219	0.0162371	0.000501972	0.000136436	0	1.23144e-05	0.000102792	6.28153e-06	2.32866e-05	0.0013524	3.0412e-06	0.002911	3.25271e-05	0.00239592	0.000607388	3.19235e-05	3.46156e-07	0.000250169	3.69848e-05	0.000286657	0.000292845	6.36138e-06
						Fuzhou	0.0126928	0.00292441	5.10838e-07	1.12841e-05	0.000117422	0.000684719	2.89328e-05	0.000301802	0.0171437	0.000671532	0.000230729	1.23144e-05	0	4.39495e-05	3.61861e-05	6.94691e-05	0.00162281	3.11624e-06	0.00330198	4.81392e-06	0.00275178	0.000792672	4.58344e-06	1.67899e-05	0.000373491	6.61682e-06	0.000180144	0.000185056	9.74198e-07
						Nanchang	0.0142305	0.00368537	5.39368e-05	9.97726e-05	1.76962e-05	0.00107562	0.000144201	0.000576091	0.0189237	0.00105907	0.000476078	0.000102792	4.39495e-05	0	0.000159894	0.000223929	0.00220089	7.04715e-05	0.00410782	1.96726e-05	0.00349125	0.00120992	2.0147e-05	0.000115068	0.000673681	1.64602e-05	4.61356e-05	4.86378e-05	5.80104e-05
						Jinan	0.0113735	0.00230999	2.80981e-05	7.05597e-06	0.000283977	0.000406089	4.05216e-07	0.000128981	0.0156047	0.000395948	8.41675e-05	6.28153e-06	3.61861e-05	0.000159894	0	5.37927e-06	0.00117434	1.80642e-05	0.00264683	6.73968e-05	0.00215685	0.000490133	6.65267e-05	3.67852e-06	0.000177168	7.37505e-05	0.000377807	0.000384906	2.52856e-05
						Zhengzhou	0.0108842	0.00209242	5.80657e-05	2.47569e-05	0.000367525	0.000317991	8.73729e-06	8.1679e-05	0.0150306	0.000309025	4.69905e-05	2.32866e-05	6.94691e-05	0.000223929	5.37927e-06	0	0.00102076	4.31587e-05	0.00241356	0.000110857	0.0019468	0.000392817	0.000109741	1.79545e-05	0.000120804	0.000118966	0.000473349	0.000481291	5.39902e-05
						Wuhan	0.00523857	0.000190265	0.00156574	0.00136345	0.00261328	0.000199291	0.00121838	0.000524946	0.0082174	0.000206504	0.000629729	0.0013524	0.00162281	0.00220089	0.00117434	0.00102076	0	0.0014837	0.000295107	0.0018044	0.000148187	0.000147131	0.00179989	0.00130947	0.000439248	0.00183668	0.00288433	0.00290388	0.00154427
						Changsha	0.0122981	0.0027366	1.10367e-06	2.5405e-06	0.000158796	0.00059545	1.30584e-05	0.000243584	0.0166846	0.000583157	0.000180217	3.0412e-06	3.11624e-06	7.04715e-05	1.80642e-05	4.31587e-05	0.0014837	0	0.00310222	1.56765e-05	0.00256969	0.000696387	1.52583e-05	5.43941e-06	0.000308376	1.88148e-05	0.000230646	0.0002362	6.05709e-07
						Guangzhou	0.00304696	1.14583e-05	0.00322035	0.00292721	0.00466475	0.000979422	0.00271274	0.00160724	0.00539802	0.000995335	0.00178701	0.002911	0.00330198	0.00410782	0.00264683	0.00241356	0.000295107	0.00310222	0	0.00355895	2.50548e-05	0.000858983	0.00355261	0.00284786	0.00145443	0.00360422	0.00502463	0.00505043	0.00318952
						Nanning	0.013192	0.00316653	8.46109e-06	3.08386e-05	7.46852e-05	0.000804357	5.73502e-05	0.000382849	0.0177231	0.000790059	0.000302198	3.25271e-05	4.81392e-06	1.96726e-05	6.73968e-05	0.000110857	0.0018044	1.56765e-05	0.00355895	0	0.00298678	0.000921031	2.82678e-09	3.95843e-05	0.00046311	1.43075e-07	0.000126061	0.000130176	1.01193e-05
						Chongqing	0.00362462	2.62591e-06	0.0026773	0.00241063	0.00400607	0.000691177	0.00221638	0.00123095	0.00615859	0.000704555	0.00138887	0.00239592	0.00275178	0.00349125	0.00215685	0.0019468	0.000148187	0.00256969	2.50548e-05	0.00298678	0	0.000590633	0.00298097	0.00233867	0.00109769	0.00302827	0.00434006	0.00436404	0.0026492
						Chengdu	0.00714156	0.000672023	0.000752937	0.000614804	0.00152026	3.94937e-06	0.000518724	0.000116251	0.0105637	5.01986e-06	0.000168082	0.000607388	0.000792672	0.00120992	0.000490133	0.000392817	0.000147131	0.000696387	0.000858983	0.000921031	0.000590633	0	0.000917807	0.000578734	7.79426e-05	0.000944133	0.00172858	0.00174373	0.000738069
						Guiyang	0.0131797	0.00316055	8.15461e-06	3.02509e-05	7.5607e-05	0.000801344	5.65477e-05	0.000380771	0.0177089	0.000787073	0.000300352	3.19235e-05	4.58344e-06	2.0147e-05	6.65267e-05	0.000109741	0.00179989	1.52583e-05	0.00355261	2.82678e-09	0.00298097	0.000917807	0	3.89181e-05	0.000460824	1.86123e-07	0.000127258	0.000131392	9.78384e-06
						Kunming	0.0117863	0.00249803	1.14434e-05	5.45176e-07	0.000223014	0.000487067	1.64194e-06	0.000176223	0.0160875	0.000475955	0.000123038	3.46156e-07	1.67899e-05	0.000115068	3.67852e-06	1.79545e-05	0.00130947	5.43941e-06	0.00284786	3.95843e-05	0.00233867	0.000578734	3.89181e-05	0	0.000231904	4.4487e-05	0.000306926	0.000313328	9.67539e-06
						Xi'an	0.00871166	0.0012077	0.000346376	0.000254937	0.000909749	4.68021e-05	0.000194519	3.81601e-06	0.0124564	4.34018e-05	1.71077e-05	0.000250169	0.000373491	0.000673681	0.000177168	0.000120804	0.000439248	0.000308376	0.00145443	0.00046311	0.00109769	7.79426e-05	0.000460824	0.000231904	0	0.000479533	0.00107241	0.00108435	0.000336315
						Lanzhou	0.013279	0.00320924	1.08047e-05	3.51827e-05	6.82905e-05	0.000825956	6.32223e-05	0.000397794	0.017824	0.000811466	0.000315492	3.69848e-05	6.61682e-06	1.64602e-05	7.37505e-05	0.000118966	0.00183668	1.88148e-05	0.00360422	1.43075e-07	0.00302827	0.000944133	1.86123e-07	4.4487e-05	0.000479533	0	0.00011771	0.000121687	1.26688e-05
						Xining	0.0158972	0.0045562	0.00019984	0.0002816	6.6855e-06	0.00156728	0.000353466	0.000948284	0.0208386	0.0015473	0.00081862	0.000286657	0.000180144	4.61356e-05	0.000377807	0.000473349	0.00288433	0.000230646	0.00502463	0.000126061	0.00434006	0.00172858	0.000127258	0.000306926	0.00107241	0.00011771	0	3.30366e-08	0.000207613
						Yinchuan	0.015943	0.00458077	0.000205012	0.000287733	7.65847e-06	0.0015817	0.000360333	0.000959511	0.0208911	0.00156163	0.000829054	0.000292845	0.000185056	4.86378e-05	0.000384906	0.000481291	0.00290388	0.0002362	0.00505043	0.000130176	0.00436404	0.00174373	0.000131392	0.000313328	0.00108435	0.000121687	3.30366e-08	0	0.000212884
						Urumchi	0.0124713	0.00281864	7.41393e-08	5.62718e-06	0.000139787	0.000634038	1.92889e-05	0.000268483	0.0168862	0.000621351	0.000201718	6.36138e-06	9.74198e-07	5.80104e-05	2.52856e-05	5.39902e-05	0.00154427	6.05709e-07	0.00318952	1.01193e-05	0.0026492	0.000738069	9.78384e-06	9.67539e-06	0.000336315	1.26688e-05	0.000207613	0.000212884	0
																																			1.93103
[truncated: 5 more columns]

## Sheet: Method 2(N+F)
City	Population size in 2010 (x)	Utilized variable (y)	Standardized variable (P)	Standardized variable (S)	Distance Matrix		Beijing	Tianjin	Shijiazhuang	Taiyuan	Hohehot	Shenyang	Changchun	Harbin	Shanghai	Nanjing	Hangzhou	Hefei	Fuzhou	Nanchang	Jinan	Zhengzhou	Wuhan	Changsha	Guangzhou	Nanning	Chongqing	Chengdu	Guiyang	Kunming	Xi'an	Lanzhou	Xining	Yinchuan	Urumchi	Unit	r	N	wN	Getis G	Moran I	Geary C		Cumulative autocorrelation
Beijing	15552378	0.109598	2.75231	2.70444		Beijing		137	277	508	667	741	1046	1288	1463	1160	1589	1074	2334	1449	497	689	1225	1587	2294	2566	2087	2042	2539	3178	1159	1811	2092	1343	3768	1	1850	408	0.532131	0.000655334	-0.0125383	0.542367		r	N	wN	Getis G	Moran I	Geary C
Tianjin	8856234	0.0624101	1.02329	1.00549		Tianjin	137		419	650	804	728	1033	1275	1326	1023	1452	973	2197	1444	360	831	1367	1729	2436	2708	2230	2185	2681	3320	1301	1948	2235	1480	3911	1								150	2	0.01368	1.68473e-05	0.00693696	0.0035547
Shijiazhuang	2756871	0.0194277	-0.551633	-0.542039		Shijiazhuang	277	419		231	871	1126	1431	1673	1267	964	1393	914	1915	1293	301	412	948	1310	2017	2289	1810	1765	2262	2901	923	1599	1815	1547	3491	1								250	10	0.0240397	2.96055e-05	0.00818072	0.017708
Taiyuan	3059130	0.0215578	-0.473587	-0.46535		Taiyuan	508	650	231		640	1255	1560	1802	1498	1195	1624	1145	2521	1544	532	577	1179	1537	2243	2515	1997	1493	2460	2593	651	1327	1543	1316	3219	1								350	20	0.0426696	5.25488e-05	0.00610991	0.0431076
Hohehot	1436617	0.0101239	-0.892537	-0.877014		Hohehot	667	804	871	640		1408	1713	1955	2130	1827	2256	1777	3303	2674	1164	1362	1898	2256	2962	3234	2637	2133	3100	3233	1291	1144	1360	676	3036	1								450	34	0.05553	6.83867e-05	0.00313757	0.0525178
Shenyang	5666061	0.0399289	0.199551	0.196081		Shenyang	741	728	1126	1255	1408		305	547	2054	1751	2180	1701	2925	2151	1088	1538	1972	2334	3041	3313	2834	2789	3286	3925	1906	2552	2839	2084	4515	1								550	56	0.0828444	0.000102025	-0.0011338	0.0820141
Changchun	3289985	0.0231846	-0.413978	-0.406777		Changchun	1046	1033	1431	1560	1713	305		242	2359	2056	2485	2006	3230	2456	1393	1843	2277	2639	3346	3618	3139	3094	3591	4230	2211	2857	3144	2389	4820	1								650	74	0.0967083	0.000119099	-0.00184752	0.102339
Harbin	4660837	0.032845	-0.0600085	-0.0589648		Harbin	1288	1275	1673	1802	1955	547	242		2601	2298	2727	2248	3472	2698	1635	2085	2519	2881	3588	3860	3381	3336	3833	4472	2453	3099	3386	2631	5062	1								750	98	0.12896	0.000158818	-0.00524821	0.142681
Shanghai	17640842	0.124315	3.29157	3.23432		Shanghai	1463	1326	1267	1498	2130	2054	2359	2601		303	201	615	1180	844	966	998	1235	1207	1810	2082	2516	2351	2053	2699	1509	2185	2401	2355	4077	1								850	110	0.14125	0.000173953	-0.0149102	0.171113
Nanjing	5637120	0.0397249	0.192078	0.188738		Nanjing	1160	1023	964	1195	1827	1751	2056	2298	303		429	312	1174	838	663	695	1231	1201	1804	2076	2093	2048	2054	2693	1206	1882	2098	2052	3774	1								950	126	0.148683	0.000183107	-0.0118526	0.174627
Hangzhou	4411358	0.0310869	-0.124427	-0.122263		Hangzhou	1589	1452	1393	1624	2256	2180	2485	2727	201	429		451	979	643	1092	1124	1202	1006	1609	1881	2315	2552	1852	2498	1635	2311	2527	2481	4065	1								1050	158	0.191347	0.00023565	-0.0232152	0.232663
Hefei	3076276	0.0216786	-0.46916	-0.461		Hefei	1074	973	914	1145	1777	1701	2006	2248	615	312	451		1196	478	613	645	1181	1226	1829	2210	2043	1998	2076	3098	1156	1832	2048	2002	3724	1								1150	180	0.215751	0.000265703	-0.0235867	0.249794
Fuzhou	2675178	0.018852	-0.572727	-0.562766		Fuzhou	2334	2197	1915	2521	3303	2925	3230	3472	1180	1174	979	1196		622	1837	1649	1013	985	1588	1860	2301	2805	1838	2477	2389	3065	3281	3235	4957	1								1250	226	0.30124	0.000370985	-0.0209351	0.324357
Nanchang	1917438	0.0135122	-0.768384	-0.75502		Nanchang	1449	1444	1293	1544	2674	2151	2456	2698	844	838	643	478	622		1137	927	391	419	1022	1294	1735	2239	1272	1911	1412	2088	2304	2258	4391	1								1350	266	0.357318	0.000440047	-0.0243057	0.39197
Jinan	3362744	0.0236973	-0.39519	-0.388317		Jinan	497	360	301	532	1164	1088	1393	1635	966	663	1092	613	1837	1137		666	1202	1564	2156	2428	2064	2019	2516	3119	1177	1853	2069	1840	3745	1								1450	300	0.3846	0.000473646	-0.0276429	0.421649
Zhengzhou	3627841	0.0255655	-0.326739	-0.321057		Zhengzhou	689	831	412	577	1362	1538	1843	2085	998	695	1124	645	1649	927	666		536	898	1605	1877	1398	1353	1850	2489	511	1187	1403	1357	3079	1								1550	324	0.437332	0.000538586	-0.00775175	0.459681
Wuhan	7279628	0.0512997	0.616192	0.605475		Wuhan	1225	1367	948	1179	1898	1972	2277	2519	1235	1231	1202	1181	1013	391	1202	536		362	1069	1341	1233	1737	1314	1953	1047	1723	1939	1893	3615	1								1650	352	0.470169	0.000579026	-0.0136009	0.494116
Changsha	2876949	0.0202739	-0.520628	-0.511573		Changsha	1587	1729	1310	1537	2256	2334	2639	2881	1207	1201	1006	1226	985	419	1564	898	362		707	979	1419	1923	956	1595	1405	2081	2297	2251	3973	1								1750	368	0.485861	0.000598351	-0.0181493	0.506849
Guangzhou	9243138	0.0651366	1.12319	1.10366		Guangzhou	2294	2436	2017	2243	2962	3041	3346	3588	1810	1804	1609	1829	1588	1022	2156	1605	1069	707		1314	2023	2527	1560	2199	2111	2787	3003	2957	4679	1								1850	408	0.532131	0.000655334	-0.0125383	0.542367
Nanning	2424398	0.0170848	-0.637482	-0.626394		Nanning	2566	2708	2289	2515	3234	3313	3618	3860	2082	2076	1881	2210	1860	1294	2428	1877	1341	979	1314		1328	1832	865	1504	2383	3059	3275	3229	4951	1								1950	442	0.551603	0.000679314	-0.0165055	0.561691
Chongqing	8671016	0.0611048	0.975464	0.958498		Chongqing	2087	2230	1810	1997	2637	2834	3139	3381	2516	2093	2315	2043	2301	1735	2064	1398	1233	1419	2023	1328		504	463	1102	1346	1676	1892	1846	3530	1								2050	472	0.592591	0.000729791	-0.012498	0.58178
Chengdu	5893208	0.0415296	0.258203	0.253712		Chengdu	2042	2185	1765	1493	2133	2789	3094	3336	2351	2048	2552	1998	2805	2239	2019	1353	1737	1923	2527	1832	504		967	1100	842	1172	1388	1342	3026	1								2150	518	0.653058	0.000804259	-0.025555	0.684615
Guiyang	2430475	0.0171276	-0.635912	-0.624852		Guiyang	2539	2681	2262	2460	3100	3286	3591	3833	2053	2054	1852	2076	1838	1272	2516	1850	1314	956	1560	865	463	967		639	1809	2139	2355	2309	3993	1								2250	546	0.690624	0.000850522	-0.0353623	0.723171
Kunming	3143524	0.0221525	-0.451795	-0.443937		Kunming	3178	3320	2901	2593	3233	3925	4230	4472	2699	2693	2498	3098	2477	1911	3119	2489	1953	1595	2199	1504	1102	1100	639		1942	2272	2488	2442	4126	1								2350	582	0.727247	0.000895625	-0.0224545	0.747689
Xi'an	4884116	0.0344185	-0.00235544	-0.00231447		Xi'an	1159	1301	923	651	1291	1906	2211	2453	1509	1206	1635	1156	2389	1412	1177	511	1047	1405	2111	2383	1346	842	1809	1942		676	892	846	2568	1								2450	604	0.759705	0.000935597	-0.032417	0.819955
Lanzhou	2381164	0.0167801	-0.648645	-0.637363		Lanzhou	1811	1948	1599	1327	1144	2552	2857	3099	2185	1882	2311	1832	3065	2088	1853	1187	1723	2081	2787	3059	1676	1172	2139	2272	676		216	468	1892	1								2550	638	0.799553	0.000984671	-0.0217001	0.844002
Xining	1141081	0.00804122	-0.968848	-0.951997		Xining	2092	2235	1815	1543	1360	2839	3144	3386	2401	2098	2527	2048	3281	2304	2069	1403	1939	2297	3003	3275	1892	1388	2355	2488	892	216		684	2108	1								2650	656	0.820389	0.00101033	-0.0278455	0.877557
Yinchuan	1120306	0.00789482	-0.974212	-0.957268		Yinchuan	1343	1480	1547	1316	676	2084	2389	2631	2355	2052	2481	2002	3235	2258	1840	1357	1893	2251	2957	3229	1846	1342	2309	2442	846	468	684		2008	1								2750	670	0.835131	0.00102849	-0.0331105	0.901885
Urumchi	2787993	0.019647	-0.543597	-0.534143		Urumchi	3768	3911	3491	3219	3036	4515	4820	5062	4077	3774	4065	3724	4957	4391	3745	3079	3615	3973	4679	4951	3530	3026	3993	4126	2568	1892	2108	2008		1								2850	680	0.847721	0.00104399	-0.035139	0.908782
Sum	141903906	1	-9.99201e-16	-1.77636e-15																														137	5062									2950	688	0.852197	0.0010495	-0.0340683	0.909821
Mean	4.89324e+06	0.0344828	-3.44552e-17	-6.12537e-17	V		Beijing	Tianjin	Shijiazhuang	Taiyuan	Hohehot	Shenyang	Changchun	Harbin	Shanghai	Nanjing	Hangzhou	Hefei	Fuzhou	Nanchang	Jinan	Zhengzhou	Wuhan	Changsha	Guangzhou	Nanning	Chongqing	Chengdu	Guiyang	Kunming	Xi'an	Lanzhou	Xining	Yinchuan	Urumchi									3050	700	0.862823	0.00106259	-0.0405116	0.927011
Stdevp	3.8728e+06	0.0272917	1	0.982607		Beijing	0	1	1	1	1	1	1	1	1	1	1	1	0	1	1	1	1	1	0	0	0	0	0	0	1	1	0	1	0									3150	720	0.873625	0.00107589	-0.0359549	0.930767
Stdev	3.94135e+06	0.0277748	1.0177	1		Tianjin	1	0	1	1	1	1	1	1	1	1	1	1	0	1	1	1	1	1	0	0	0	0	0	0	1	0	0	1	0									3250	734	0.881564	0.00108567	-0.032501	0.943645
Global Moran' I	-0.0125383					Shijiazhuang	1	1	0	1	1	1	1	1	1	1	1	1	0	1	1	1	1	1	0	0	1	1	0	0	1	1	1	1	0									3350	750	0.89377	0.0011007	-0.031302	0.951264
						Taiyuan	1	1	1	0	1	1	1	1	1	1	1	1	0	1	1	1	1	1	0	0	0	1	0	0	1	1	1	1	0									3450	754	0.898312	0.0011063	-0.031303	0.953521
						Hohehot	1	1	1	1	0	1	1	0	0	1	0	1	0	0	1	1	0	0	0	0	0	0	0	0	1	1	1	1	0									3550	760	0.902715	0.00111172	-0.0317858	0.956577
						Shenyang	1	1	1	1	1	0	1	1	0	1	0	1	0	0	1	1	0	0	0	0	0	0	0	0	0	0	0	0	0									3650	768	0.910596	0.00112142	-0.0314785	0.959959
						Changchun	1	1	1	1	1	1	0	1	0	0	0	0	0	0	1	1	0	0	0	0	0	0	0	0	0	0	0	0	0									3750	772	0.912379	0.00112362	-0.0303212	0.959992
						Harbin	1	1	1	1	0	1	1	0	0	0	0	0	0	0	1	0	0	0	0	0	0	0	0	0	0	0	0	0	0									3850	778	0.919371	0.00113223	-0.0341695	0.973947
						Shanghai	1	1	1	1	0	0	0	0	0	1	1	1	1	1	1	1	1	1	1	0	0	0	0	0	1	0	0	0	0									3950	784	0.924715	0.00113881	-0.0356674	0.977767
						Nanjing	1	1	1	1	1	1	0	0	1	0	1	1	1	1	1	1	1	1	1	0	0	0	0	0	1	0	0	0	0									4050	788	0.926185	0.00114062	-0.0341189	0.977778
						Hangzhou	1	1	1	1	0	0	0	0	1	1	0	1	1	1	1	1	1	1	1	0	0	0	0	0	1	0	0	0	0									4150	794	0.933161	0.00114921	-0.0377545	0.995486
						Hefei	1	1	1	1	1	1	0	0	1	1	1	0	1	1	1	1	1	1	1	0	0	0	0	0	1	1	0	0	0									4250	796	0.934189	0.00115048	-0.0372938	0.995488
						Fuzhou	0	0	0	0	0	0	0	0	1	1	1	1	0	1	1	1	1	1	1	0	0	0	1	0	0	0	0	0	0									4350	796	0.934189	0.00115048	-0.0372938	0.995488
						Nanchang	1	1	1	1	0	0	0	0	1	1	1	1	1	0	1	1	1	1	1	1	1	0	1	0	1	0	0	0	0									4450	798	0.93472	0.00115113	-0.036265	0.995548
						Jinan	1	1	1	1	1	1	1	1	1	1	1	1	1	1	0	1	1	1	0	0	0	0	0	0	1	0	0	1	0									4550	802	0.937744	0.00115486	-0.0364654	0.996387
						Zhengzhou	1	1	1	1	1	1	1	0	1	1	1	1	1	1	1	0	1	1	1	0	1	1	1	0	1	1	1	1	0									4650	802	0.937744	0.00115486	-0.0364654	0.996387
						Wuhan	1	1	1	1	0	0	0	0	1	1	1	1	1	1	1	1	0	1	1	1	1	1	1	0	1	1	0	0	0									4750	804	0.940303	0.00115801	-0.0379693	0.99969
						Changsha	1	1	1	1	0	0	0	0	1	1	1	1	1	1	1	1	1	0	1	1	1	0	1	1	1	0	0	0	0									4850	806	0.941214	0.00115913	-0.037415	0.99971
						Guangzhou	0	0	0	0	0	0	0	0	1	1	1	1	1	1	0	1	1	1	0	1	0	0	1	0	0	0	0	0	0									4950	806	0.941214	0.00115913	-0.037415	0.99971
						Nanning	0	0	0	0	0	0	0	0	0	0	0	0	0	1	0	0	1	1	1	0	1	1	1	1	0	0	0	0	0									5050	810	0.942626	0.00116087	-0.0357946	0.999722
						Chongqing	0	0	1	0	0	0	0	0	0	0	0	0	0	1	0	1	1	1	0	1	0	1	1	1	1	1	0	1	0									5150	812	0.943917	0.00116246	-0.0357143	1
						Chengdu	0	0	1	1	0	0	0	0	0	0	0	0	0	0	0	1	1	0	0	1	1	0	1	1	1	1	1	1	0
						Guiyang	0	0	0	0	0	0	0	0	0	0	0	0	1	1	0	1	1	1	1	1	1	1	0	1	1	0	0	0	0
						Kunming	0	0	0	0	0	0	0	0	0	0	0	0	0	0	0	0	0	1	0	1	1	1	1	0	0	0	0	0	0
						Xi'an	1	1	1	1	1	0	0	0	1	1	1	1	0	1	1	1	1	1	0	0	1	1	1	0	0	1	1	1	0
						Lanzhou	1	0	1	1	1	0	0	0	0	0	0	1	0	0	0	1	1	0	0	0	1	1	0	0	1	0	1	1	0
						Xining	0	0	1	1	1	0	0	0	0	0	0	0	0	0	0	1	0	0	0	0	0	1	0	0	1	1	0	1	0
						Yinchuan	1	1	1	1	1	0	0	0	0	0	0	0	0	0	1	1	0	0	0	0	1	1	0	0	1	1	1	0	0
						Urumchi	0	0	0	0	0	0	0	0	0	0	0	0	0	0	0	0	0	0	0	0	0	0	0	0	0	0	0	0	0
																																			812
					W		Beijing	Tianjin	Shijiazhuang	Taiyuan	Hohehot	Shenyang	Changchun	Harbin	Shanghai	Nanjing	Hangzhou	Hefei	Fuzhou	Nanchang	Jinan	Zhengzhou	Wuhan	Changsha	Guangzhou	Nanning	Chongqing	Chengdu	Guiyang	Kunming	Xi'an	Lanzhou	Xining	Yinchuan	Urumchi
						Beijing	0	0.00123153	0.00123153	0.00123153	0.00123153	0.00123153	0.00123153	0.00123153	0.00123153	0.00123153	0.00123153	0.00123153	0	0.00123153	0.00123153	0.00123153	0.00123153	0.00123153	0	0	0	0	0	0	0.00123153	0.00123153	0	0.00123153	0
						Tianjin	0.00123153	0	0.00123153	0.00123153	0.00123153	0.00123153	0.00123153	0.00123153	0.00123153	0.00123153	0.00123153	0.00123153	0	0.00123153	0.00123153	0.00123153	0.00123153	0.00123153	0	0	0	0	0	0	0.00123153	0	0	0.00123153	0
						Shijiazhuang	0.00123153	0.00123153	0	0.00123153	0.00123153	0.00123153	0.00123153	0.00123153	0.00123153	0.00123153	0.00123153	0.00123153	0	0.00123153	0.00123153	0.00123153	0.00123153	0.00123153	0	0	0.00123153	0.00123153	0	0	0.00123153	0.00123153	0.00123153	0.00123153	0
						Taiyuan	0.00123153	0.00123153	0.00123153	0	0.00123153	0.00123153	0.00123153	0.00123153	0.00123153	0.00123153	0.00123153	0.00123153	0	0.00123153	0.00123153	0.00123153	0.00123153	0.00123153	0	0	0	0.00123153	0	0	0.00123153	0.00123153	0.00123153	0.00123153	0
						Hohehot	0.00123153	0.00123153	0.00123153	0.00123153	0	0.00123153	0.00123153	0	0	0.00123153	0	0.00123153	0	0	0.00123153	0.00123153	0	0	0	0	0	0	0	0	0.00123153	0.00123153	0.00123153	0.00123153	0
						Shenyang	0.00123153	0.00123153	0.00123153	0.00123153	0.00123153	0	0.00123153	0.00123153	0	0.00123153	0	0.00123153	0	0	0.00123153	0.00123153	0	0	0	0	0	0	0	0	0	0	0	0	0
						Changchun	0.00123153	0.00123153	0.00123153	0.00123153	0.00123153	0.00123153	0	0.00123153	0	0	0	0	0	0	0.00123153	0.00123153	0	0	0	0	0	0	0	0	0	0	0	0	0
						Harbin	0.00123153	0.00123153	0.00123153	0.00123153	0	0.00123153	0.00123153	0	0	0	0	0	0	0	0.00123153	0	0	0	0	0	0	0	0	0	0	0	0	0	0
						Shanghai	0.00123153	0.00123153	0.00123153	0.00123153	0	0	0	0	0	0.00123153	0.00123153	0.00123153	0.00123153	0.00123153	0.00123153	0.00123153	0.00123153	0.00123153	0.00123153	0	0	0	0	0	0.00123153	0	0	0	0
						Nanjing	0.00123153	0.00123153	0.00123153	0.00123153	0.00123153	0.00123153	0	0	0.00123153	0	0.00123153	0.00123153	0.00123153	0.00123153	0.00123153	0.00123153	0.00123153	0.00123153	0.00123153	0	0	0	0	0	0.00123153	0	0	0	0
						Hangzhou	0.00123153	0.00123153	0.00123153	0.00123153	0	0	0	0	0.00123153	0.00123153	0	0.00123153	0.00123153	0.00123153	0.00123153	0.00123153	0.00123153	0.00123153	0.00123153	0	0	0	0	0	0.00123153	0	0	0	0
						Hefei	0.00123153	0.00123153	0.00123153	0.00123153	0.00123153	0.00123153	0	0	0.00123153	0.00123153	0.00123153	0	0.00123153	0.00123153	0.00123153	0.00123153	0.00123153	0.00123153	0.00123153	0	0	0	0	0	0.00123153	0.00123153	0	0	0
						Fuzhou	0	0	0	0	0	0	0	0	0.00123153	0.00123153	0.00123153	0.00123153	0	0.00123153	0.00123153	0.00123153	0.00123153	0.00123153	0.00123153	0	0	0	0.00123153	0	0	0	0	0	0
						Nanchang	0.00123153	0.00123153	0.00123153	0.00123153	0	0	0	0	0.00123153	0.00123153	0.00123153	0.00123153	0.00123153	0	0.00123153	0.00123153	0.00123153	0.00123153	0.00123153	0.00123153	0.00123153	0	0.00123153	0	0.00123153	0	0	0	0
						Jinan	0.00123153	0.00123153	0.00123153	0.00123153	0.00123153	0.00123153	0.00123153	0.00123153	0.00123153	0.00123153	0.00123153	0.00123153	0.00123153	0.00123153	0	0.00123153	0.00123153	0.00123153	0	0	0	0	0	0	0.00123153	0	0	0.00123153	0
						Zhengzhou	0.00123153	0.00123153	0.00123153	0.00123153	0.00123153	0.00123153	0.00123153	0	0.00123153	0.00123153	0.00123153	0.00123153	0.00123153	0.00123153	0.00123153	0	0.00123153	0.00123153	0.00123153	0	0.00123153	0.00123153	0.00123153	0	0.00123153	0.00123153	0.00123153	0.00123153	0
						Wuhan	0.00123153	0.00123153	0.00123153	0.00123153	0	0	0	0	0.00123153	0.00123153	0.00123153	0.00123153	0.00123153	0.00123153	0.00123153	0.00123153	0	0.00123153	0.00123153	0.00123153	0.00123153	0.00123153	0.00123153	0	0.00123153	0.00123153	0	0	0
						Changsha	0.00123153	0.00123153	0.00123153	0.00123153	0	0	0	0	0.00123153	0.00123153	0.00123153	0.00123153	0.00123153	0.00123153	0.00123153	0.00123153	0.00123153	0	0.00123153	0.00123153	0.00123153	0	0.00123153	0.00123153	0.00123153	0	0	0	0
						Guangzhou	0	0	0	0	0	0	0	0	0.00123153	0.00123153	0.00123153	0.00123153	0.00123153	0.00123153	0	0.00123153	0.00123153	0.00123153	0	0.00123153	0	0	0.00123153	0	0	0	0	0	0
						Nanning	0	0	0	0	0	0	0	0	0	0	0	0	0	0.00123153	0	0	0.00123153	0.00123153	0.00123153	0	0.00123153	0.00123153	0.00123153	0.00123153	0	0	0	0	0
						Chongqing	0	0	0.00123153	0	0	0	0	0	0	0	0	0	0	0.00123153	0	0.00123153	0.00123153	0.00123153	0	0.00123153	0	0.00123153	0.00123153	0.00123153	0.00123153	0.00123153	0	0.00123153	0
						Chengdu	0	0	0.00123153	0.00123153	0	0	0	0	0	0	0	0	0	0	0	0.00123153	0.00123153	0	0	0.00123153	0.00123153	0	0.00123153	0.00123153	0.00123153	0.00123153	0.00123153	0.00123153	0
						Guiyang	0	0	0	0	0	0	0	0	0	0	0	0	0.00123153	0.00123153	0	0.00123153	0.00123153	0.00123153	0.00123153	0.00123153	0.00123153	0.00123153	0	0.00123153	0.00123153	0	0	0	0
						Kunming	0	0	0	0	0	0	0	0	0	0	0	0	0	0	0	0	0	0.00123153	0	0.00123153	0.00123153	0.00123153	0.00123153	0	0	0	0	0	0
						Xi'an	0.00123153	0.00123153	0.00123153	0.00123153	0.00123153	0	0	0	0.00123153	0.00123153	0.00123153	0.00123153	0	0.00123153	0.00123153	0.00123153	0.00123153	0.00123153	0	0	0.00123153	0.00123153	0.00123153	0	0	0.00123153	0.00123153	0.00123153	0
						Lanzhou	0.00123153	0	0.00123153	0.00123153	0.00123153	0	0	0	0	0	0	0.00123153	0	0	0	0.00123153	0.00123153	0	0	0	0.00123153	0.00123153	0	0	0.00123153	0	0.00123153	0.00123153	0
						Xining	0	0	0.00123153	0.00123153	0.00123153	0	0	0	0	0	0	0	0	0	0	0.00123153	0	0	0	0	0	0.00123153	0	0	0.00123153	0.00123153	0	0.00123153	0
						Yinchuan	0.00123153	0.00123153	0.00123153	0.00123153	0.00123153	0	0	0	0	0	0	0	0	0	0.00123153	0.00123153	0	0	0	0	0.00123153	0.00123153	0	0	0.00123153	0.00123153	0.00123153	0	0
						Urumchi	0	0	0	0	0	0	0	0	0	0	0	0	0	0	0	0	0	0	0	0	0	0	0	0	0	0	0	0	0
																																			0.502463
					(x-y)^2	Standardized variable (S)	2.70444	1.00549	-0.542039	-0.46535	-0.877014	0.196081	-0.406777	-0.0589648	3.23432	0.188738	-0.122263	-0.461	-0.562766	-0.75502	-0.388317	-0.321057	0.605475	-0.511573	1.10366	-0.626394	0.958498	0.253712	-0.624852	-0.443937	-0.00231447	-0.637363	-0.951997	-0.957268	-0.534143
					Standardized variable (S)		Beijing	Tianjin	Shijiazhuang	Taiyuan	Hohehot	Shenyang	Changchun	Harbin	Shanghai	Nanjing	Hangzhou	Hefei	Fuzhou	Nanchang	Jinan	Zhengzhou	Wuhan	Changsha	Guangzhou	Nanning	Chongqing	Chengdu	Guiyang	Kunming	Xi'an	Lanzhou	Xining	Yinchuan	Urumchi
					2.70444	Beijing	0	2.88642	10.5396	10.0475	12.8268	6.29185	9.67965	7.63639	0.280778	6.32874	7.99023	10.02	10.6746	11.9678	9.56513	9.15361	4.40564	10.3427	2.5625	11.0944	3.0483	6.00605	11.0842	9.91226	7.3265	11.1676	13.3695	13.4081	10.4884
					1.00549	Tianjin	2.88642	0	2.39485	2.16337	3.54383	0.655146	1.9945	1.13307	4.96769	0.667086	1.27183	2.1506	2.45943	3.0994	1.9427	1.75973	0.160013	2.30148	0.00963642	2.66305	0.00220839	0.565172	2.65802	2.10084	1.01567	2.69897	3.83176	3.85242	2.37047
					-0.542039	Shijiazhuang	10.5396	2.39485	0	0.00588123	0.112208	0.544821	0.0182957	0.233361	14.2609	0.534035	0.176212	0.00656739	0.000429615	0.0453609	0.0236305	0.0488333	1.31679	0.000928189	2.70831	0.00711577	2.25161	0.63322	0.00685802	0.00962392	0.291303	0.00908674	0.168066	0.172415	6.23511e-05
					-0.46535	Taiyuan	10.0475	2.16337	0.00588123	0	0.169467	0.43749	0.00343074	0.165149	13.6876	0.427831	0.117709	1.8925e-05	0.00948993	0.0839088	0.00593407	0.0208206	1.14667	0.00213656	2.46178	0.0259352	2.02734	0.51705	0.025441	0.000458493	0.214402	0.0295887	0.236826	0.241984	0.00473246
					-0.877014	Hohehot	12.8268	3.54383	0.112208	0.169467	0	1.15153	0.221122	0.669204	16.9031	1.13583	0.569649	0.173068	0.0987516	0.0148825	0.238825	0.309089	2.19777	0.133547	3.92306	0.0628103	3.3691	1.27854	0.0635855	0.187555	0.765099	0.0574323	0.00562251	0.00644077	0.117561
					0.196081	Shenyang	6.29185	0.655146	0.544821	0.43749	1.15153	0	0.363438	0.0650482	9.23091	5.39183e-05	0.101342	0.431754	0.575848	0.904592	0.341521	0.267431	0.167604	0.500773	0.823694	0.676465	0.58128	0.00332142	0.673931	0.409623	0.0393606	0.694629	1.31808	1.33021	0.533226
					-0.406777	Changchun	9.67965	1.9945	0.0182957	0.00343074	0.221122	0.363438	0	0.120974	13.2576	0.354638	0.0809486	0.00294005	0.0243325	0.121273	0.000340787	0.00734806	1.02465	0.0109821	2.28141	0.0482315	1.86398	0.436247	0.0475566	0.00138087	0.16359	0.0531699	0.297265	0.30304	0.0162219
					-0.0589648	Harbin	7.63639	1.13307	0.233361	0.165149	0.669204	0.0650482	0.120974	0	10.8457	0.0613565	0.00400661	0.161632	0.253816	0.484493	0.108473	0.0686921	0.44148	0.204854	1.35169	0.321976	1.03523	0.097767	0.320229	0.148204	0.00320926	0.334545	0.797507	0.806949	0.225794
					3.23432	Shanghai	0.280778	4.96769	14.2609	13.6876	16.9031	9.23091	13.2576	10.8457	0	9.27558	11.2667	13.6554	14.4179	15.9148	13.1235	12.6407	6.91084	14.0317	4.53973	14.9051	5.17938	8.88403	14.8932	13.5296	10.4758	14.9899	17.5253	17.5694	14.2013
					0.188738	Nanjing	6.32874	0.667086	0.534035	0.427831	1.13583	5.39183e-05	0.354638	0.0613565	9.27558	0	0.0967212	0.422159	0.564758	0.890679	0.332992	0.25989	0.17367	0.490435	0.837076	0.66444	0.592531	0.0042217	0.661929	0.400278	0.0365009	0.682443	1.30128	1.31333	0.522556
					-0.122263	Hangzhou	7.99023	1.27183	0.176212	0.117709	0.569649	0.101342	0.0809486	0.00400661	11.2667	0.0967212	0	0.114743	0.194043	0.400382	0.0707849	0.039519	0.529602	0.151562	1.50288	0.254149	1.16804	0.141357	0.252596	0.103475	0.0143876	0.265329	0.68846	0.697234	0.169645
					-0.461	Hefei	10.02	2.1506	0.00656739	1.8925e-05	0.173068	0.431754	0.00294005	0.161632	13.6554	0.422159	0.114743	0	0.0103564	0.086448	0.00528277	0.0195841	1.13737	0.00255765	2.44815	0.0273553	2.01497	0.510813	0.0268477	0.000291117	0.210392	0.0311042	0.241079	0.246283	0.00534992
					-0.562766	Fuzhou	10.6746	2.45943	0.000429615	0.00948993	0.0987516	0.575848	0.0243325	0.253816	14.4179	0.564758	0.194043	0.0103564	0	0.0369615	0.0304325	0.0584236	1.36479	0.00262076	2.77696	0.00404851	2.31424	0.666637	0.00385468	0.0141203	0.314106	0.00556475	0.151501	0.155632	0.0008193
					-0.75502	Nanchang	11.9678	3.0994	0.0453609	0.0839088	0.0148825	0.904592	0.121273	0.484493	15.9148	0.890679	0.400382	0.086448	0.0369615	0	0.134471	0.188324	1.85095	0.0592665	3.45468	0.0165446	2.93614	1.01754	0.0169436	0.0967723	0.566566	0.0138431	0.0388001	0.0409044	0.0487867
					-0.388317	Jinan	9.56513	1.9427	0.0236305	0.00593407	0.238825	0.341521	0.000340787	0.108473	13.1235	0.332992	0.0707849	0.00528277	0.0304325	0.134471	0	0.00452396	0.987622	0.015192	2.22598	0.0566807	1.81391	0.412202	0.0559489	0.00309364	0.148998	0.0620241	0.317735	0.323706	0.0212652
					-0.321057	Zhengzhou	9.15361	1.75973	0.0488333	0.0208206	0.309089	0.267431	0.00734806	0.0686921	12.6407	0.25989	0.039519	0.0195841	0.0584236	0.188324	0.00452396	0	0.85846	0.0362965	2.02981	0.093231	1.63726	0.330359	0.0922918	0.0150997	0.101597	0.10005	0.398086	0.404765	0.0454057
					0.605475	Wuhan	4.40564	0.160013	1.31679	1.14667	2.19777	0.167604	1.02465	0.44148	6.91084	0.17367	0.529602	1.13737	1.36479	1.85095	0.987622	0.85846	0	1.2478	0.248185	1.5175	0.124625	0.123737	1.5137	1.10127	0.369408	1.54465	2.42572	2.44217	1.29873
					-0.511573	Changsha	10.3427	2.30148	0.000928189	0.00213656	0.133547	0.500773	0.0109821	0.204854	14.0317	0.490435	0.151562	0.00255765	0.00262076	0.0592665	0.015192	0.0362965	1.2478	0	2.60897	0.0131839	2.16111	0.585661	0.0128322	0.00457455	0.259344	0.0158233	0.193974	0.198644	0.000509401
					1.10366	Guangzhou	2.5625	0.00963642	2.70831	2.46178	3.92306	0.823694	2.28141	1.35169	4.53973	0.837076	1.50288	2.44815	2.77696	3.45468	2.22598	2.02981	0.248185	2.60897	0	2.99308	0.0210711	0.722405	2.98774	2.39505	1.22317	3.03115	4.22571	4.24741	2.68239
					-0.626394	Nanning	11.0944	2.66305	0.00711577	0.0259352	0.0628103	0.676465	0.0482315	0.321976	14.9051	0.66444	0.254149	0.0273553	0.00404851	0.0165446	0.0566807	0.093231	1.5175	0.0131839	2.99308	0	2.51188	0.774587	2.37732e-06	0.0332904	0.389475	0.000120326	0.106017	0.109478	0.00851031
					0.958498	Chongqing	3.0483	0.00220839	2.25161	2.02734	3.3691	0.58128	1.86398	1.03523	5.17938	0.592531	1.16804	2.01497	2.31424	2.93614	1.81391	1.63726	0.124625	2.16111	0.0210711	2.51188	0	0.496722	2.507	1.96682	0.92316	2.54677	3.64999	3.67016	2.22798
					0.253712	Chengdu	6.00605	0.565172	0.63322	0.51705	1.27854	0.00332142	0.436247	0.097767	8.88403	0.0042217	0.141357	0.510813	0.666637	1.01754	0.412202	0.330359	0.123737	0.585661	0.722405	0.774587	0.496722	0	0.771876	0.486715	0.0655497	0.794016	1.45374	1.46647	0.620716
					-0.624852	Guiyang	11.0842	2.65802	0.00685802	0.025441	0.0635855	0.673931	0.0475566	0.320229	14.8932	0.661929	0.252596	0.0268477	0.00385468	0.0169436	0.0559489	0.0922918	1.5137	0.0128322	2.98774	2.37732e-06	2.507	0.771876	0	0.0327302	0.387553	0.00015653	0.107024	0.1105	0.00822821
					-0.443937	Kunming	9.91226	2.10084	0.00962392	0.000458493	0.187555	0.409623	0.00138087	0.148204	13.5296	0.400278	0.103475	0.000291117	0.0141203	0.0967723	0.00309364	0.0150997	1.10127	0.00457455	2.39505	0.0332904	1.96682	0.486715	0.0327302	0	0.195031	0.0374136	0.258125	0.263509	0.008137
					-0.00231447	Xi'an	7.3265	1.01567	0.291303	0.214402	0.765099	0.0393606	0.16359	0.00320926	10.4758	0.0365009	0.0143876	0.210392	0.314106	0.566566	0.148998	0.101597	0.369408	0.259344	1.22317	0.389475	0.92316	0.0655497	0.387553	0.195031	0	0.403287	0.901897	0.911937	0.282841
					-0.637363	Lanzhou	11.1676	2.69897	0.00908674	0.0295887	0.0574323	0.694629	0.0531699	0.334545	14.9899	0.682443	0.265329	0.0311042	0.00556475	0.0138431	0.0620241	0.10005	1.54465	0.0158233	3.03115	0.000120326	2.54677	0.794016	0.00015653	0.0374136	0.403287	0	0.0989945	0.102339	0.0106545
					-0.951997	Xining	13.3695	3.83176	0.168066	0.236826	0.00562251	1.31808	0.297265	0.797507	17.5253	1.30128	0.68846	0.241079	0.151501	0.0388001	0.317735	0.398086	2.42572	0.193974	4.22571	0.106017	3.64999	1.45374	0.107024	0.258125	0.901897	0.0989945	0	2.77838e-05	0.174602
					-0.957268	Yinchuan	13.4081	3.85242	0.172415	0.241984	0.00644077	1.33021	0.30304	0.806949	17.5694	1.31333	0.697234	0.246283	0.155632	0.0409044	0.323706	0.404765	2.44217	0.198644	4.24741	0.109478	3.67016	1.46647	0.1105	0.263509	0.911937	0.102339	2.77838e-05	0	0.179035
					-0.534143	Urumchi	10.4884	2.37047	6.23511e-05	0.00473246	0.117561	0.533226	0.0162219	0.225794	14.2013	0.522556	0.169645	0.00534992	0.0008193	0.0487867	0.0212652	0.0454057	1.29873	0.000509401	2.68239	0.00851031	2.22798	0.620716	0.00822821	0.008137	0.282841	0.0106545	0.174602	0.179035	0
																																			1624
					W		Beijing	Tianjin	Shijiazhuang	Taiyuan	Hohehot	Shenyang	Changchun	Harbin	Shanghai	Nanjing	Hangzhou	Hefei	Fuzhou	Nanchang	Jinan	Zhengzhou	Wuhan	Changsha	Guangzhou	Nanning	Chongqing	Chengdu	Guiyang	Kunming	Xi'an	Lanzhou	Xining	Yinchuan	Urumchi
						Beijing	0	0.0035547	0.0129798	0.0123738	0.0157965	0.00774858	0.0119208	0.00940442	0.000345786	0.00779402	0.00984018	0.0123399	0	0.0147387	0.0117797	0.0112729	0.00542567	0.0127373	0	0	0	0	0	0	0.00902279	0.0137532	0	0.0165124	0
						Tianjin	0.0035547	0	0.00294932	0.00266425	0.00436432	0.00080683	0.00245628	0.0013954	0.00611784	0.000821535	0.00156629	0.00264852	0	0.00381699	0.00239249	0.00216715	0.000197061	0.00283434	0	0	0	0	0	0	0.00125083	0	0	0.00474437	0
						Shijiazhuang	0.0129798	0.00294932	0	7.24289e-06	0.000138187	0.000670961	2.25317e-05	0.00028739	0.0175627	0.000657678	0.00021701	8.08792e-06	0	5.58631e-05	2.91016e-05	6.01395e-05	0.00162166	1.14309e-06	0	0	0.00277292	0.000779828	0	0	0.000358747	1.11906e-05	0.000206978	0.000212334	0
						Taiyuan	0.0123738	0.00266425	7.24289e-06	0	0.000208703	0.000538781	4.22505e-06	0.000203385	0.0168566	0.000526885	0.000144962	2.33066e-08	0	0.000103336	7.30797e-06	2.56411e-05	0.00141215	2.63123e-06	0	0	0	0.000636762	0	0	0.000264042	3.64392e-05	0.000291657	0.000298009	0
						Hohehot	0.0157965	0.00436432	0.000138187	0.000208703	0	0.00141814	0.000272318	0	0	0.0013988	0	0.000213138	0	0	0.000294119	0.000380651	0	0	0	0	0	0	0	0	0.00094224	7.07295e-05	6.92427e-06	7.93199e-06	0
						Shenyang	0.00774858	0.00080683	0.000670961	0.000538781	0.00141814	0	0.000447583	8.01086e-05	0	6.64019e-08	0	0.000531717	0	0	0.000420592	0.000329348	0	0	0	0	0	0	0	0	0	0	0	0	0
						Changchun	0.0119208	0.00245628	2.25317e-05	4.22505e-06	0.000272318	0.000447583	0	0.000148982	0	0	0	0	0	0	4.19688e-07	9.04933e-06	0	0	0	0	0	0	0	0	0	0	0	0	0
						Harbin	0.00940442	0.0013954	0.00028739	0.000203385	0	8.01086e-05	0.000148982	0	0	0	0	0	0	0	0.000133587	0	0	0	0	0	0	0	0	0	0	0	0	0	0
						Shanghai	0.000345786	0.00611784	0.0175627	0.0168566	0	0	0	0	0	0.0114231	0.0138752	0.016817	0.017756	0.0195996	0.016162	0.0155674	0.00851088	0.0172805	0.00559081	0	0	0	0	0	0.0129012	0	0	0	0
						Nanjing	0.00779402	0.000821535	0.000657678	0.000526885	0.0013988	6.64019e-08	0	0	0.0114231	0	0.000119115	0.0005199	0.000695515	0.00109689	0.000410089	0.000320062	0.000213879	0.000603984	0.00103088	0	0	0	0	0	4.49519e-05	0	0	0	0
						Hangzhou	0.00984018	0.00156629	0.00021701	0.000144962	0	0	0	0	0.0138752	0.000119115	0	0.000141309	0.00023897	0.000493081	8.71735e-05	4.86687e-05	0.000652219	0.000186653	0.00185083	0	0	0	0	0	1.77187e-05	0	0	0	0
						Hefei	0.0123399	0.00264852	8.08792e-06	2.33066e-08	0.000213138	0.000531717	0	0	0.016817	0.0005199	0.000141309	0	1.27542e-05	0.000106463	6.50587e-06	2.41183e-05	0.0014007	3.14982e-06	0.00301496	0	0	0	0	0	0.000259104	3.83057e-05	0	0	0
						Fuzhou	0	0	0	0	0	0	0	0	0.017756	0.000695515	0.00023897	1.27542e-05	0	4.55191e-05	3.74785e-05	7.19502e-05	0.00168077	3.22753e-06	0.00341991	0	0	0	4.74714e-06	0	0	0	0	0	0
						Nanchang	0.0147387	0.00381699	5.58631e-05	0.000103336	0	0	0	0	0.0195996	0.00109689	0.000493081	0.000106463	4.55191e-05	0	0.000165605	0.000231926	0.00227949	7.29883e-05	0.00425453	2.03751e-05	0.00361594	0	2.08666e-05	0	0.000697741	0	0	0	0
						Jinan	0.0117797	0.00239249	2.91016e-05	7.30797e-06	0.000294119	0.000420592	4.19688e-07	0.000133587	0.016162	0.000410089	8.71735e-05	6.50587e-06	3.74785e-05	0.000165605	0	5.57138e-06	0.00121628	1.87094e-05	0	0	0	0	0	0	0.000183495	0	0	0.000398652	0
						Zhengzhou	0.0112729	0.00216715	6.01395e-05	2.56411e-05	0.000380651	0.000329348	9.04933e-06	0	0.0155674	0.000320062	4.86687e-05	2.41183e-05	7.19502e-05	0.000231926	5.57138e-06	0	0.00105722	4.47001e-05	0.00249976	0	0.00201633	0.000406846	0.00011366	0	0.000125119	0.000123214	0.000490254	0.00049848	0
						Wuhan	0.00542567	0.000197061	0.00162166	0.00141215	0	0	0	0	0.00851088	0.000213879	0.000652219	0.0014007	0.00168077	0.00227949	0.00121628	0.00105722	0	0.00153669	0.000305647	0.00186884	0.000153479	0.000152385	0.00186417	0	0.000454936	0.00190227	0	0	0
						Changsha	0.0127373	0.00283434	1.14309e-06	2.63123e-06	0	0	0	0	0.0172805	0.000603984	0.000186653	3.14982e-06	3.22753e-06	7.29883e-05	1.87094e-05	4.47001e-05	0.00153669	0	0.00321301	1.62363e-05	0.00266146	0	1.58032e-05	5.63368e-06	0.000319389	0	0	0	0
						Guangzhou	0	0	0	0	0	0	0	0	0.00559081	0.00103088	0.00185083	0.00301496	0.00341991	0.00425453	0	0.00249976	0.000305647	0.00321301	0	0.00368605	0	0	0.00367949	0	0	0	0	0	0
						Nanning	0	0	0	0	0	0	0	0	0	0	0	0	0	2.03751e-05	0	0	0.00186884	1.62363e-05	0.00368605	0	0.00309345	0.000953925	2.92774e-09	4.09981e-05	0	0	0	0	0
						Chongqing	0	0	0.00277292	0	0	0	0	0	0	0	0	0	0	0.00361594	0	0.00201633	0.000153479	0.00266146	0	0.00309345	0	0.000611727	0.00308743	0.0024222	0.0011369	0.00313642	0	0.0045199	0
						Chengdu	0	0	0.000779828	0.000636762	0	0	0	0	0	0	0	0	0	0	0	0.000406846	0.000152385	0	0	0.000953925	0.000611727	0	0.000950586	0.000599403	8.07263e-05	0.000977852	0.00179031	0.001806	0
						Guiyang	0	0	0	0	0	0	0	0	0	0	0	0	4.74714e-06	2.08666e-05	0	0.00011366	0.00186417	1.58032e-05	0.00367949	2.92774e-09	0.00308743	0.000950586	0	4.03081e-05	0.000477282	0	0	0	0
						Kunming	0	0	0	0	0	0	0	0	0	0	0	0	0	0	0	0	0	5.63368e-06	0	4.09981e-05	0.0024222	0.000599403	4.03081e-05	0	0	0	0	0	0
						Xi'an	0.00902279	0.00125083	0.000358747	0.000264042	0.00094224	0	0	0	0.0129012	4.49519e-05	1.77187e-05	0.000259104	0	0.000697741	0.000183495	0.000125119	0.000454936	0.000319389	0	0	0.0011369	8.07263e-05	0.000477282	0	0	0.000496659	0.00111071	0.00112307	0
						Lanzhou	0.0137532	0	1.11906e-05	3.64392e-05	7.07295e-05	0	0	0	0	0	0	3.83057e-05	0	0	0	0.000123214	0.00190227	0	0	0	0.00313642	0.000977852	0	0	0.000496659	0	0.000121914	0.000126033	0
						Xining	0	0	0.000206978	0.000291657	6.92427e-06	0	0	0	0	0	0	0	0	0	0	0.000490254	0	0	0	0	0	0.00179031	0	0	0.00111071	0.000121914	0	3.42165e-08	0
						Yinchuan	0.0165124	0.00474437	0.000212334	0.000298009	7.93199e-06	0	0	0	0	0	0	0	0	0	0.000398652	0.00049848	0	0	0	0	0.0045199	0.001806	0	0	0.00112307	0.000126033	3.42165e-08	0	0
						Urumchi	0	0	0	0	0	0	0	0	0	0	0	0	0	0	0	0	0	0	0	0	0	0	0	0	0	0	0	0	0
																																			1.08473
[truncated: 7 more columns]

## Sheet: Table2010
Scale	Including diagonal elements		Excluding diagona elements			Displacement	Diagonal + Variable weight matrix			Diagonal + Fixed weight matrix			No diagonal + Variable weight matrix			No diagonal + Fixed weight matrix				Scale	Including diagonal elements	Excluding diagona elements	Including diagonal elements	Excluding diagona elements	Difference
Scale	Including diagonal elements		Excluding diagona elements			Displacement	Diagonal + Variable weight matrix			Diagonal + Fixed weight matrix			No diagonal + Variable weight matrix			No diagonal + Fixed weight matrix				Scale	Including diagonal elements	Excluding diagona elements	Including diagonal elements	Excluding diagona elements	Difference	2000			2010[D+F]-Cumulation		2010[N+F]-Density		A/P ratio
r	N	wN	N	wN		r	Getis G	Moran I	Geary C	Getis G	Moran I	Geary C	Getis G	Moran I	Geary C	Getis G	Moran I	Geary C		r	N(r)	N*(r)	Moran I*	Moran I	∆I	1/[NC(r)]		r	Moran I*	PACF*	Moran I	PACF
150	31	0.0697631	2	0.01368		150	0.00225042	1.11719	0.0931102	8.29526e-05	0.0411805	0.00343212	0.00684002	2.8164	1.44321	1.68473e-05	0.00693696	0.0035547		150	31	2	1.11719	2.8164	-1.69922	0.935484		150	0.0411805	0.0411805	0.00693696	0.00693696	1
250	39	0.0801228	10	0.0240397		250	0.00205443	0.913917	0.36869	9.52708e-05	0.0423814	0.0170974	0.00240397	0.664275	1.43789	2.96055e-05	0.00818072	0.017708		250	39	10	0.913917	0.664275	0.249642	0.74359		250	0.0423814	0.0407547	0.00124376	0.0011957	1.0402
350	49	0.0987527	20	0.0426696		350	0.00201536	0.693087	0.714354	0.000117423	0.040382	0.0416211	0.00213348	0.248062	1.75017	5.25488e-05	0.00610991	0.0431076		350	49	20	0.693087	0.248062	0.445024	0.591837		350	0.040382	0.0371541	-0.00207081	-0.00208783	0.99185
450	63	0.111613	34	0.05553		450	0.00177164	0.500757	0.676896	0.000132715	0.0375121	0.0507068	0.00163324	0.0749325	1.25425	6.83867e-05	0.00313757	0.0525178		450	63	34	0.500757	0.0749325	0.425825	0.460317		450	0.0375121	0.0329388	-0.00297234	-0.00294517	1.00923
550	85	0.138927	56	0.0828444		550	0.00163444	0.330345	0.783475	0.000165193	0.0333881	0.079186	0.00147936	-0.0164401	1.1892	0.000102025	-0.0011338	0.0820141		550	85	56	0.330345	-0.0164401	0.346785	0.341176		550	0.0333881	0.0277579	-0.00427137	-0.00422554	1.01085
650	103	0.152791	74	0.0967083		650	0.00148341	0.266988	0.80679	0.000181678	0.0326989	0.0988102	0.00130687	-0.0202728	1.12297	0.000119099	-0.00184752	0.102339		650	103	74	0.266988	-0.0202728	0.289246	0.281553		650	0.0326989	0.0263846	-0.000713719	-0.000651995	1.09467
750	127	0.185043	98	0.12896		750	0.00145703	0.194791	0.912263	0.000220027	0.0294155	0.137761	0.00131592	-0.0434851	1.18222	0.000158818	-0.00524821	0.142681		750	127	98	0.194791	-0.0434851	0.238276	0.228346		750	0.0294155	0.0224783	-0.00340069	-0.00339329	1.00218
850	139	0.197333	110	0.14125		850	0.00141966	0.121532	0.999596	0.000234641	0.0200867	0.165213	0.00128409	-0.110064	1.26313	0.000173953	-0.0149102	0.171113		850	139	110	0.121532	-0.110064	0.231596	0.208633		850	0.0200867	0.0127053	-0.00966199	-0.00964049	1.00223
950	155	0.204766	126	0.148683		950	0.00132107	0.125004	0.914821	0.000243479	0.0230389	0.168606	0.00118002	-0.0763835	1.12538	0.000183107	-0.0118526	0.174627		950	155	126	0.125004	-0.0763835	0.201388	0.187097		950	0.0230389	0.0159385	0.00305759	0.00317165	0.964036
1050	187	0.247431	158	0.191347		1050	0.00132316	0.0542742	1.01028	0.00029421	0.0120681	0.22464	0.00121106	-0.119308	1.19571	0.00023565	-0.0232152	0.232663		1050	187	158	0.0542742	-0.119308	0.173583	0.15508		1050	0.0120681	0.00490587	-0.0113626	-0.0114204	0.994935
1150	209	0.271834	180	0.215751		1150	0.00130064	0.0471175	0.970491	0.000323227	0.0117093	0.24118	0.00119862	-0.106402	1.12685	0.000265703	-0.0235867	0.249794		1150	209	180	0.0471175	-0.106402	0.15352	0.138756		1150	0.0117093	0.00524052	-0.000371578	-0.000287468	1.29259
1250	255	0.357323	226	0.30124		1250	0.00140127	0.0470617	1.03286	0.000424878	0.0142696	0.313173	0.00133292	-0.075218	1.16539	0.000370985	-0.0209351	0.324357		1250	255	226	0.0470617	-0.075218	0.12228	0.113725		1250	0.0142696	0.00846951	0.00265169	0.00261048	1.01579
1350	295	0.413401	266	0.357318		1350	0.00140136	0.0314025	1.07891	0.000491559	0.0110152	0.378454	0.0013433	-0.0741964	1.19654	0.000440047	-0.0243057	0.39197		1350	295	266	0.0314025	-0.0741964	0.105599	0.0983051		1350	0.0110152	0.00552378	-0.00337068	-0.00352416	0.956449
1450	329	0.440683	300	0.3846		1450	0.00133946	0.0199208	1.04067	0.000523999	0.00779304	0.40711	0.001282	-0.0748202	1.14126	0.000473646	-0.0276429	0.421649		1450	329	300	0.0199208	-0.0748202	0.094741	0.0881459		1450	0.00779304	0.00274986	-0.00333719	-0.00336276	0.992398
1550	353	0.493415	324	0.437332		1550	0.00139778	0.0643218	1.0574	0.000586701	0.0269983	0.44383	0.00134979	-0.0194272	1.15204	0.000538586	-0.00775175	0.459681		1550	353	324	0.0643218	-0.0194272	0.083749	0.082153		1550	0.0269983	0.0226613	0.0198912	0.0198037	1.00442
1650	381	0.526252	352	0.470169		1650	0.00138124	0.0471287	1.05308	0.000625746	0.0213508	0.477078	0.00133571	-0.0313749	1.13984	0.000579026	-0.0136009	0.494116		1650	381	352	0.0471287	-0.0313749	0.0785036	0.0761155		1650	0.0213508	0.0161207	-0.00584918	-0.0062125	0.941519
1750	397	0.541944	368	0.485861		1750	0.0013651	0.0359264	1.03668	0.000644405	0.0169593	0.489372	0.00132028	-0.0400468	1.11837	0.000598351	-0.0181493	0.506849		1750	397	368	0.0359264	-0.0400468	0.0759732	0.0730479		1750	0.0169593	0.0111893	-0.00454835	-0.00454232	1.00133
1850	437	0.588214	408	0.532131		1850	0.00134603	0.0430638	1.00779	0.000699422	0.0223768	0.523665	0.00130424	-0.0249538	1.07942	0.000655334	-0.0125383	0.542367		1850	437	408	0.0430638	-0.0249538	0.0684067	0.0663616		1850	0.0223768	0.0163032	0.00561093	0.00550471	1.0193
1950	471	0.607686	442	0.551603		1950	0.0012902	0.0331158	0.968351	0.000722576	0.0185464	0.542322	0.00124797	-0.0303223	1.03188	0.000679314	-0.0165055	0.561691		1950	471	442	0.0331158	-0.0303223	0.0634381	0.0615711		1950	0.0185464	0.0118948	-0.00396714	-0.00389844	1.01762
2050	501	0.648674	472	0.592591		2050	0.00129476	0.037628	0.942925	0.000771312	0.0224157	0.561719	0.00125549	-0.0215008	1.00086	0.000729791	-0.012498	0.58178		2050	501	472	0.037628	-0.0215008	0.0591288	0.0578842		2050	0.0224157	0.0155357	0.00400747	0.00405842	0.987448
2150	547	0.709141	518	0.653058		2150	0.00129642	0.015081	1.01628	0.000843212	0.00980894	0.661008	0.00126073	-0.0400592	1.07318	0.000804259	-0.025555	0.684615		2150	547	518	0.015081	-0.0400592	0.0551403	0.0530165		2150	0.00980894	0.00217434	-0.013057	-0.0132497	0.98546
2250	575	0.746707	546	0.690624		2250	0.00129862	0.000497087	1.02124	0.00088788	0.000339863	0.698234	0.00126488	-0.0525901	1.07548	0.000850522	-0.0353623	0.723171		2250	575	546	0.000497087	-0.0525901	0.0530872	0.0504348		2250	0.000339863	-0.00706122	-0.00980726	-0.00952503	1.02963
2350	611	0.78333	582	0.727247		2350	0.00128205	0.0176219	0.993656	0.000931427	0.0128026	0.721907	0.00124957	-0.0313282	1.04317	0.000895625	-0.0224545	0.747689		2350	611	582	0.0176219	-0.0313282	0.0489501	0.0474632		2350	0.0128026	0.0068213	0.0129078	0.0134172	0.962038
2450	633	0.815788	604	0.759705		2450	0.00128876	0.00422971	1.05182	0.000970021	0.0031836	0.791681	0.00125779	-0.0435805	1.10232	0.000935597	-0.032417	0.819955		2450	633	604	0.00422971	-0.0435805	0.0478102	0.0458136		2450	0.0031836	-0.00284419	-0.00996253	-0.0105592	0.943495
2550	667	0.855636	638	0.799553		2550	0.00128281	0.0170607	1.02748	0.0010174	0.0135309	0.814899	0.00125322	-0.0276183	1.07418	0.000984671	-0.0217001	0.844002		2550	667	638	0.0170607	-0.0276183	0.0446791	0.0434783		2550	0.0135309	0.00861401	0.0107169	0.0112056	0.956384
2650	685	0.876472	656	0.820389		2650	0.00127952	0.00932763	1.04026	0.00104218	0.00759742	0.847296	0.00125059	-0.0344673	1.08624	0.00101033	-0.0278455	0.877557		2650	685	656	0.00932763	-0.0344673	0.043795	0.0423358		2650	0.00759742	0.00282802	-0.00614541	-0.00639259	0.961333
2750	699	0.891214	670	0.835131		2750	0.00127498	0.00302476	1.04768	0.00105971	0.00251404	0.870785	0.00124646	-0.0401279	1.09303	0.00102849	-0.0331105	0.901885		2750	699	670	0.00302476	-0.0401279	0.0431527	0.0414878		2750	0.00251404	-0.00213226	-0.00526492	-0.00560656	0.939064
2850	709	0.903804	680	0.847721		2850	0.00127476	0.000658864	1.04081	0.00107468	0.000555451	0.877445	0.00124665	-0.0419601	1.08519	0.00104399	-0.035139	0.908782		2850	709	680	0.000658864	-0.0419601	0.042619	0.0409027		2850	0.000555451	-0.00320878	-0.00202854	-0.0015371	1.31972
2950	717	0.90828	688	0.852197		2950	0.00126678	0.00186407	1.03037	0.00108	0.00158923	0.878448	0.00123866	-0.0402085	1.0738	0.0010495	-0.0340683	0.909821		2950	717	688	0.00186407	-0.0402085	0.0420726	0.0404463		2950	0.00158923	-0.00149456	0.0010707	0.000761256	1.40649
3050	729	0.918906	700	0.862823		3050	0.0012605	-0.00534346	1.03255	0.00109264	-0.00463185	0.895045	0.0012326	-0.0469934	1.07533	0.00106259	-0.0405116	0.927011		3050	729	700	-0.00534346	-0.0469934	0.0416499	0.0397805		3050	-0.00463185	-0.0075861	-0.00644326	-0.00687352	0.937404
3150	749	0.929708	720	0.873625		3150	0.00124127	-0.000260886	1.00906	0.00110548	-0.000232347	0.898671	0.00121337	-0.0405492	1.0497	0.00107589	-0.0359549	0.930767		3150	749	720	-0.000260886	-0.0405492	0.0402883	0.0387183		3150	-0.000232347	-0.00238678	0.00455663	0.00481233	0.946865
3250	763	0.937647	734	0.881564		3250	0.0012289	0.0034196	1.00425	0.00111492	0.00310244	0.911105	0.00120104	-0.0359548	1.04392	0.00108567	-0.032501	0.943645		3250	763	734	0.0034196	-0.0359548	0.0393744	0.0380079		3250	0.00310244	0.00110275	0.00345389	0.00303017	1.13983
3350	779	0.949853	750	0.89377		3350	0.00121932	0.00459915	0.991561	0.00112943	0.0042601	0.918462	0.00119169	-0.0338897	1.0299	0.0011007	-0.031302	0.951264		3350	779	750	0.00459915	-0.0338897	0.0384888	0.0372272		3350	0.0042601	0.00245669	0.001199	0.00141961	0.844601
3450	783	0.954395	754	0.898312		3450	0.00121889	0.00457465	0.988836	0.00113483	0.00425915	0.920641	0.00119139	-0.0337109	1.02687	0.0011063	-0.031303	0.953521		3450	783	754	0.00457465	-0.0337109	0.0382856	0.037037		3450	0.00425915	0.00231629	-9.77807e-07	-0.0002912	0.00335785
3550	789	0.958798	760	0.902715		3550	0.00121521	0.00404296	0.984462	0.00114007	0.00379298	0.923592	0.00118778	-0.0339607	1.02203	0.00111172	-0.0317858	0.956577		3550	789	760	0.00404296	-0.0339607	0.0380036	0.0367554		3550	0.00379298	0.00149201	-0.000482819	-0.000731184	0.660325
3650	797	0.966679	768	0.910596		3650	0.0012129	0.00431554	0.978026	0.00114944	0.00408976	0.926857	0.00118567	-0.0332819	1.01496	0.00112142	-0.0314785	0.959959		3650	797	768	0.00431554	-0.0332819	0.0375975	0.0363864		3650	0.00408976	0.00200844	0.000307377	0.0008326	0.369177
3750	801	0.968462	772	0.912379		3750	0.00120907	0.00546717	0.973175	0.00115156	0.00520714	0.926889	0.00118184	-0.0318922	1.00973	0.00112362	-0.0303212	0.959992		3750	801	772	0.00546717	-0.0318922	0.0373594	0.0362047		3750	0.00520714	0.00351341	0.00115729	0.00132694	0.872146
3850	807	0.975454	778	0.919371		3850	0.00120874	0.00155441	0.979981	0.00115987	0.00149156	0.940362	0.00118171	-0.0356627	1.01651	0.00113223	-0.0341695	0.973947		3850	807	778	0.00155441	-0.0356627	0.0372171	0.0359356		3850	0.00149156	-0.000859176	-0.00384828	-0.00481228	0.799678
3950	813	0.980798	784	0.924715		3950	0.00120639	4.68477e-05	0.976564	0.00116623	4.52879e-05	0.944051	0.00117948	-0.0369412	1.01269	0.00113881	-0.0356674	0.977767		3950	813	784	4.68477e-05	-0.0369412	0.0369881	0.0356704		3950	4.52879e-05	-0.00179135	-0.00149793	-0.000531439	2.81863
4050	817	0.982268	788	0.926185		4050	0.00120229	0.00158564	0.971794	0.00116798	0.00154039	0.944061	0.00117536	-0.035158	1.00756	0.00114062	-0.0341189	0.977778		4050	817	788	0.00158564	-0.035158	0.0367437	0.0354957		4050	0.00154039	-0.000271625	0.0015485	0.000938014	1.65083
4150	823	0.989244	794	0.933161		4150	0.001202	-0.00201293	0.982181	0.00117627	-0.00196985	0.961159	0.00117527	-0.0386104	1.01805	0.00114921	-0.0377545	0.995486		4150	823	794	-0.00201293	-0.0386104	0.0365974	0.0352369		4150	-0.00196985	-0.0036925	-0.00363561	-0.00344566	1.05513
4250	825	0.990272	796	0.934189		4250	0.00120033	-0.00155464	0.979801	0.00117749	-0.00152506	0.961161	0.0011736	-0.0380434	1.0155	0.00115048	-0.0372938	0.995488		4250	825	796	-0.00155464	-0.0380434	0.0364888	0.0351515		4250	-0.00152506	-0.00245263	0.000460673	0.000958267	0.480735
4350	825	0.990272	796	0.934189		4350	0.00120033	-0.00155464	0.979801	0.00117749	-0.00152506	0.961161	0.0011736	-0.0380434	1.0155	0.00115048	-0.0372938	0.995488		4350	825	796	-0.00155464	-0.0380434	0.0364888	0.0351515		4350	-0.00152506	-0.00238572	0	-0.00069921	0
4450	827	0.990803	798	0.93472		4450	0.00119807	-0.00054074	0.977491	0.00117812	-0.000531738	0.961219	0.00117133	-0.0369012	1.01301	0.00115113	-0.036265	0.995548		4450	827	798	-0.00054074	-0.0369012	0.0363605	0.0350665		4450	-0.000531738	-0.000979837	0.0010288	0.00137758	0.746813
4550	831	0.993827	802	0.937744		4550	0.00119594	-0.000733959	0.973606	0.00118172	-0.000725232	0.962029	0.00116926	-0.0369201	1.00881	0.00115486	-0.0364654	0.996387		4550	831	802	-0.000733959	-0.0369201	0.0361861	0.0348977		4550	-0.000725232	-0.000647215	-0.000200404	-1.9737e-05	10.1537
4650	831	0.993827	802	0.937744		4650	0.00119594	-0.000733959	0.973606	0.00118172	-0.000725232	0.962029	0.00116926	-0.0369201	1.00881	0.00115486	-0.0364654	0.996387		4650	831	802	-0.000733959	-0.0369201	0.0361861	0.0348977		4650	-0.000725232	-0.000512236	0	-0.000406133	0
4750	833	0.996386	804	0.940303		4750	0.00119614	-0.00219814	0.974488	0.00118476	-0.00217723	0.965218	0.00116953	-0.0383471	1.00964	0.00115801	-0.0379693	0.99969		4750	833	804	-0.00219814	-0.0383471	0.0361489	0.0348139		4750	-0.00217723	-0.00158964	-0.00150385	-0.00123391	1.21877
4850	835	0.997297	806	0.941214		4850	0.00119437	-0.00165386	0.972174	0.00118585	-0.00164206	0.965238	0.00116776	-0.0376935	1.00715	0.00115913	-0.037415	0.99971		4850	835	806	-0.00165386	-0.0376935	0.0360397	0.0347305		4850	-0.00164206	-0.00115668	0.000554279	-4.80043e-05	-11.5464
4950	835	0.997297	806	0.941214		4950	0.00119437	-0.00165386	0.972174	0.00118585	-0.00164206	0.965238	0.00116776	-0.0376935	1.00715	0.00115913	-0.037415	0.99971		4950	835	806	-0.00165386	-0.0376935	0.0360397	0.0347305		4950	-0.00164206	-0.00122448	0	7.52003e-05	0
5050	839	0.998709	810	0.942626		5050	0.00119036	-7.77604e-05	0.96755	0.00118753	-7.75754e-05	0.965249	0.00116374	-0.035883	1.00219	0.00116087	-0.0357946	0.999722		5050	839	810	-7.77604e-05	-0.035883	0.0358053	0.034565		5050	-7.75754e-05	0.000386869	0.00162036	0.00169036	0.958591
5150	841	1	812	0.943917		5150	0.00118906	7.70372e-33	0.965517	0.00118906	7.70372e-33	0.965517	0.00116246	-0.0357143	1	0.00116246	-0.0357143	1		5150	841	812	7.70372e-33	-0.0357143	0.0357143	0.0344828		5150	7.70372e-33	0.000186182	8.0346e-05	-0.000194248	-0.413625

## Sheet: Table2000-2010
	2000[D+F]-Cumulation		2000[N+F]-Density		A/P ratio		2010[D+F]-Cumulation		2010[N+F]-Density		A/P ratio
r	Moran I*	PACF*	Moran I	PACF		r	Moran I*	PACF*	Moran I	PACF
150	0.0383741	0.0383741	0.00403032	0.00403032	1	150	0.0411805	0.0411805	0.00693696	0.00693696	1
250	0.0371665	0.0357466	-0.00125071	-0.00126697	0.987163	250	0.0423814	0.0407547	0.00124376	0.0011957	1.0402
350	0.0344163	0.0317566	-0.00284846	-0.00283836	1.00356	350	0.040382	0.0371541	-0.00207081	-0.00208783	0.99185
450	0.0309373	0.0273019	-0.0036032	-0.00358194	1.00594	450	0.0375121	0.0329388	-0.00297234	-0.00294517	1.00923
550	0.0290718	0.0247514	-0.00193219	-0.00191046	1.01138	550	0.0333881	0.0277579	-0.00427137	-0.00422554	1.01085
650	0.0264341	0.0215667	-0.00273186	-0.00273359	0.999364	650	0.0326989	0.0263846	-0.000713719	-0.000651995	1.09467
750	0.025391	0.0201593	-0.0010804	-0.00108373	0.996932	750	0.0294155	0.0224783	-0.00340069	-0.00339329	1.00218
850	0.0175976	0.0120134	-0.0080717	-0.00809412	0.99723	850	0.0200867	0.0127053	-0.00966199	-0.00964049	1.00223
950	0.0199137	0.0145302	0.00239883	0.00243178	0.98645	950	0.0230389	0.0159385	0.00305759	0.00317165	0.964036
1050	0.0108625	0.00539614	-0.00937448	-0.00944514	0.99252	1050	0.0120681	0.00490587	-0.0113626	-0.0114204	0.994935
1150	0.0118888	0.00694093	0.00106298	0.00108094	0.983387	1150	0.0117093	0.00524052	-0.000371578	-0.000287468	1.29259
1250	0.020258	0.0157114	0.00866803	0.0085801	1.01025	1250	0.0142696	0.00846951	0.00265169	0.00261048	1.01579
1350	0.0125112	0.00763266	-0.00802344	-0.00816592	0.982553	1350	0.0110152	0.00552378	-0.00337068	-0.00352416	0.956449
1450	0.012214	0.00749813	-0.00030781	-0.000317237	0.970283	1450	0.00779304	0.00274986	-0.00333719	-0.00336276	0.992398
1550	0.0301123	0.0256971	0.0185375	0.0185427	0.999723	1550	0.0269983	0.0226613	0.0198912	0.0198037	1.00442
1650	0.0222339	0.0166941	-0.0081598	-0.0084117	0.970053	1650	0.0213508	0.0161207	-0.00584918	-0.0062125	0.941519
1750	0.0175648	0.0115152	-0.00483587	-0.00472658	1.02312	1750	0.0169593	0.0111893	-0.00454835	-0.00454232	1.00133
1850	0.0255205	0.019324	0.00823983	0.00823819	1.0002	1850	0.0223768	0.0163032	0.00561093	0.00550471	1.0193
1950	0.0194923	0.0126483	-0.0062434	-0.00621328	1.00485	1950	0.0185464	0.0118948	-0.00396714	-0.00389844	1.01762
2050	0.0242823	0.0173089	0.00496107	0.00504414	0.983531	2050	0.0224157	0.0155357	0.00400747	0.00405842	0.987448
2150	0.0116404	0.00401423	-0.0130934	-0.0132224	0.990247	2150	0.00980894	0.00217434	-0.013057	-0.0132497	0.98546
2250	0.00293078	-0.00431797	-0.00902069	-0.00871924	1.03457	2250	0.000339863	-0.00706122	-0.00980726	-0.00952503	1.02963
2350	0.0157382	0.00965067	0.0132648	0.0134363	0.987238	2350	0.0128026	0.0068213	0.0129078	0.0134172	0.962038
2450	0.00336436	-0.0029553	-0.0128157	-0.0132945	0.963988	2450	0.0031836	-0.00284419	-0.00996253	-0.0105592	0.943495
2550	0.0138911	0.00865085	0.0109026	0.0113658	0.959253	2550	0.0135309	0.00861401	0.0107169	0.0112056	0.956384
2650	0.00775772	0.00261911	-0.00635238	-0.00659262	0.963559	2650	0.00759742	0.00282802	-0.00614541	-0.00639259	0.961333
2750	0.00388024	-0.00134601	-0.00401596	-0.00457937	0.876968	2750	0.00251404	-0.00213226	-0.00526492	-0.00560656	0.939064
2850	0.00186716	-0.00252358	-0.00208497	-0.00136762	1.52453	2850	0.000555451	-0.00320878	-0.00202854	-0.0015371	1.31972
2950	0.00224554	-0.00156481	0.000391895	1.88395e-05	20.8018	2950	0.00158923	-0.00149456	0.0010707	0.000761256	1.40649
3050	-0.00460508	-0.00853472	-0.00709528	-0.00773429	0.91738	3050	-0.00463185	-0.0075861	-0.00644326	-0.00687352	0.937404
3150	-0.000115689	-0.00309939	0.00464972	0.00526178	0.883678	3150	-0.000232347	-0.00238678	0.00455663	0.00481233	0.946865
3250	0.00456099	0.00169167	0.00484371	0.00424041	1.14227	3250	0.00310244	0.00110275	0.00345389	0.00303017	1.13983
3350	0.00615546	0.00345731	0.00165141	0.00197184	0.837497	3350	0.0042601	0.00245669	0.001199	0.00141961	0.844601
3450	0.00615113	0.00335781	-4.48796e-06	-0.000179325	0.025027	3450	0.00425915	0.00231629	-9.77807e-07	-0.0002912	0.00335785
3550	0.00568555	0.00244368	-0.000482203	-0.000862599	0.559012	3550	0.00379298	0.00149201	-0.000482819	-0.000731184	0.660325
3650	0.00482951	0.00193181	-0.000886615	-0.000117658	7.53555	3650	0.00408976	0.00200844	0.000307377	0.0008326	0.369177
3750	0.00639721	0.00376772	0.00162368	0.00148596	1.09268	3750	0.00520714	0.00351341	0.00115729	0.00132694	0.872146
3850	0.00291167	-0.000319739	-0.00361002	-0.00436431	0.82717	3850	0.00149156	-0.000859176	-0.00384828	-0.00481228	0.799678
3950	0.00151235	-0.00105975	-0.00144929	-0.000381533	3.7986	3950	4.52879e-05	-0.00179135	-0.00149793	-0.000531439	2.81863
4050	0.00313454	0.000652876	0.00168013	0.00100268	1.67564	4050	0.00154039	-0.000271625	0.0015485	0.000938014	1.65083
4150	-0.00106026	-0.003468	-0.00434462	-0.00421248	1.03137	4150	-0.00196985	-0.0036925	-0.00363561	-0.00344566	1.05513
4250	-0.000836592	-0.00224827	0.00023166	0.000907361	0.255311	4250	-0.00152506	-0.00245263	0.000460673	0.000958267	0.480735
4350	-0.000836592	-0.00226709	0	-0.00100195	0	4350	-0.00152506	-0.00238572	0	-0.00069921	0
4450	0.000147834	-0.000792432	0.00101958	0.00153549	0.664014	4450	-0.000531738	-0.000979837	0.0010288	0.00137758	0.746813
4550	-0.000394349	-0.000848264	-0.000561547	-0.000498308	1.12691	4550	-0.000725232	-0.000647215	-0.000200404	-1.9737e-05	10.1537
4650	-0.000394349	-0.000760285	0	-0.000443695	0	4650	-0.000725232	-0.000512236	0	-0.000406133	0
4750	-0.00234969	-0.00238223	-0.00202518	-0.00175578	1.15344	4750	-0.00217723	-0.00158964	-0.00150385	-0.00123391	1.21877
4850	-0.00194584	-0.00201489	0.000418281	-0.000113631	-3.68104	4850	-0.00164206	-0.00115668	0.000554279	-4.80043e-05	-11.5464
4950	-0.00194584	-0.00197276	0	0.000108001	0	4950	-0.00164206	-0.00122448	0	7.52003e-05	0
5050	2.51078e-05	0.000128707	0.00204133	0.0020902	0.976624	5050	-7.75754e-05	0.000386869	0.00162036	0.00169036	0.958591
5150	1.92593e-33	-0.000139	-2.60045e-05	-0.000326615	0.079618	5150	7.70372e-33	0.000186182	8.0346e-05	-0.000194248	-0.413625
